# Supplementary material for: Phylogenomic Study of Burkholderia glathei-like Organisms, Proposal of 13 Novel Burkholderia Species and Emended Descriptions of Burkholderia sordidicola, Burkholderia zhejiangensis, and Burkholderia grimmiae
Source: Front Microbiol. 2016 Jun 8;7:877. doi: 10.3389/fmicb.2016.00877 (PMC4896955; doi:10.3389/fmicb.2016.00877)
Supplement: Supplementary Table1 — Pairwaise GGD and dDDH values. For each pair of genomes the intergenomic distance (GGD), dDDH and 95% confidence interval (CI) is given, sorted from high to low dDDH. dDDH values above the 70% cut-off for species delineation are shown in bold type. [file Table1.XLSX]

## Sheet: Pairwise_dDDH
Subject	Query	Intergenomic distance (GGD)	Probability same species	dDDH	CI.dDDH
Burkholderia zhejiangensis CEIBS43	Burkholderia zhejiangensis SJ98	0.0018386	98.05	98.9	0.449049
Burkholderia concitans sp. nov. LMG 29315T	Burkholderia sp. MR1	0.00225672	97.99	98.6	0.546248
Burkholderia zhejiangensis CEIBS43	Burkholderia zhejiangensis OP1T	0.00306109	97.86	98	0.72516
Burkholderia zhejiangensis OP1T	Burkholderia zhejiangensis SJ98	0.00428388	97.65	97	0.977071
Burkholderia cordobensis YI23	Burkholderia sp. RPE67	0.0198735	92.63	83	2.65606
Burkholderia cordobensis LMG 27620T	Burkholderia cordobensis YI23	0.0227146	91	80.5	2.76537
Burkholderia cordobensis LMG 27620T	Burkholderia sp. RPE67	0.0237256	90.34	79.7	2.79561
Ca. Burkholderia kirkii UZHbot1	Ca. Burkholderia schumannianae UZHbot8	0.0420248	69.64	65.9	2.89607
Burkholderia humi LMG 22934T	Burkholderia terrestris LMG 22937T	0.0528837	49.91	59.3	2.79736
Burkholderia arvi sp. nov. LMG 29317T	Burkholderia catudaia sp. nov. LMG 29318T	0.057093	41.9	57	2.75567
Burkholderia udeis LMG 27134T	Ca. Burkholderia crenata UZHbot9	0.062801	31.75	54.1	2.70225
Burkholderia ptereochthonis sp. nov. LMG 29326T	Ca. Burkholderia kirkii UZHbot2	0.0726138	17.97	49.6	2.62497
Burkholderia arationis sp. nov. LMG 29324T	Burkholderia telluris LMG 22936T	0.078845	11.95	47	2.58668
Burkholderia jiangsuensis MP1T	Burkholderia turbans sp. nov. LMG 29316T	0.0843824	8.15	45	2.55921
Burkholderia peredens sp. nov. LMG 29314T	Burkholderia sp. RPE64	0.0847304	7.95	44.8	2.55768
Ca. Burkholderia brachyanthoides UZHbot7	Ca. Burkholderia calva UZHbot6	0.085693	7.43	44.5	2.55353
Burkholderia jiangsuensis MP1T	Burkholderia megalochromosomata JC2949T	0.0862001	7.16	44.3	2.55141
Burkholderia megalochromosomata JC2949T	Burkholderia turbans sp. nov. LMG 29316T	0.0938033	4.13	41.7	2.5243
Burkholderia glebae sp. nov. LMG 29325T	Burkholderia zhejiangensis CEIBS43	0.0956662	3.6	41.2	2.51885
Burkholderia glebae sp. nov. LMG 29325T	Burkholderia zhejiangensis OP1T	0.0958459	3.55	41.1	2.51834
Burkholderia glebae sp. nov. LMG 29325T	Burkholderia zhejiangensis SJ98	0.0967715	3.31	40.8	2.5158
Burkholderia temeraria sp. nov. LMG 29319T	Burkholderia zhejiangensis CEIBS43	0.0972707	3.19	40.7	2.51447
Burkholderia temeraria sp. nov. LMG 29319T	Burkholderia zhejiangensis OP1T	0.0973376	3.18	40.6	2.51429
Burkholderia temeraria sp. nov. LMG 29319T	Burkholderia zhejiangensis SJ98	0.0981812	2.98	40.4	2.51211
Burkholderia catudaia sp. nov. LMG 29318T	Burkholderia sp. RPE67	0.0997014	2.66	39.9	2.50836
Burkholderia catudaia sp. nov. LMG 29318T	Burkholderia cordobensis YI23	0.100223	2.56	39.8	2.50712
Burkholderia catudaia sp. nov. LMG 29318T	Burkholderia cordobensis LMG 27620T	0.100391	2.53	39.7	2.50673
Burkholderia glebae sp. nov. LMG 29325T	Burkholderia temeraria sp. nov. LMG 29319T	0.100322	2.54	39.7	2.50689
Burkholderia arvi sp. nov. LMG 29317T	Burkholderia cordobensis LMG 27620T	0.101229	2.38	39.5	2.5048
Burkholderia arvi sp. nov. LMG 29317T	Burkholderia cordobensis YI23	0.101021	2.41	39.5	2.50527
Burkholderia arvi sp. nov. LMG 29317T	Burkholderia sp. RPE67	0.100967	2.42	39.5	2.5054
Burkholderia megalochromosomata JC2949T	Burkholderia pedi sp. nov. LMG 29323T	0.105339	1.74	38.3	2.49622
Burkholderia fortuita sp. nov. LMG 29320T	Burkholderia temeraria sp. nov. LMG 29319T	0.107458	1.49	37.7	2.49227
Burkholderia jiangsuensis MP1T	Burkholderia pedi sp. nov. LMG 29323T	0.108152	1.41	37.5	2.49104
Burkholderia jiangsuensis MP1T	Burkholderia zhejiangensis OP1T	0.108539	1.37	37.4	2.49037
Burkholderia fortuita sp. nov. LMG 29320T	Burkholderia zhejiangensis CEIBS43	0.108568	1.37	37.4	2.49032
Burkholderia fortuita sp. nov. LMG 29320T	Burkholderia zhejiangensis OP1T	0.10862	1.36	37.4	2.49023
Burkholderia glebae sp. nov. LMG 29325T	Burkholderia megalochromosomata JC2949T	0.108795	1.34	37.4	2.48993
Burkholderia jiangsuensis MP1T	Burkholderia zhejiangensis CEIBS43	0.109278	1.29	37.2	2.4891
Burkholderia fortuita sp. nov. LMG 29320T	Burkholderia zhejiangensis SJ98	0.109243	1.3	37.2	2.48916
Burkholderia glebae sp. nov. LMG 29325T	Burkholderia jiangsuensis MP1T	0.110196	1.21	37	2.48758
Burkholderia jiangsuensis MP1T	Burkholderia zhejiangensis SJ98	0.110731	1.16	36.9	2.48671
Burkholderia sordidicola S170	Burkholderia udeis LMG 27134T	0.111327	1.11	36.7	2.48575
Burkholderia jiangsuensis MP1T	Burkholderia temeraria sp. nov. LMG 29319T	0.112561	1.01	36.4	2.48383
Burkholderia glebae sp. nov. LMG 29325T	Burkholderia turbans sp. nov. LMG 29316T	0.112568	1.01	36.4	2.48382
Burkholderia pedi sp. nov. LMG 29323T	Burkholderia turbans sp. nov. LMG 29316T	0.113397	0.95	36.2	2.48257
Burkholderia megalochromosomata JC2949T	Burkholderia temeraria sp. nov. LMG 29319T	0.11391	0.91	36	2.48181
Burkholderia calidae sp. nov. LMG 29321T	Burkholderia megalochromosomata JC2949T	0.113952	0.91	36	2.48175
Burkholderia sordidicola S170	Ca. Burkholderia crenata UZHbot9	0.11388	0.91	36	2.48186
Burkholderia calidae sp. nov. LMG 29321T	Burkholderia jiangsuensis MP1T	0.114437	0.87	35.9	2.48104
Burkholderia megalochromosomata JC2949T	Burkholderia zhejiangensis CEIBS43	0.115022	0.84	35.8	2.4802
Burkholderia megalochromosomata JC2949T	Burkholderia zhejiangensis OP1T	0.114962	0.84	35.8	2.48028
Burkholderia calidae sp. nov. LMG 29321T	Burkholderia pedi sp. nov. LMG 29323T	0.114866	0.85	35.8	2.48042
Burkholderia temeraria sp. nov. LMG 29319T	Burkholderia turbans sp. nov. LMG 29316T	0.115053	0.83	35.8	2.48015
Burkholderia peredens sp. nov. LMG 29314T	Burkholderia ptereochthonis sp. nov. LMG 29326T	0.115606	0.8	35.6	2.47937
Burkholderia fortuita sp. nov. LMG 29320T	Burkholderia glebae sp. nov. LMG 29325T	0.11576	0.79	35.6	2.47915
Burkholderia megalochromosomata JC2949T	Burkholderia zhejiangensis SJ98	0.115965	0.78	35.5	2.47887
Burkholderia calidae sp. nov. LMG 29321T	Burkholderia turbans sp. nov. LMG 29316T	0.11663	0.74	35.4	2.47794
Burkholderia turbans sp. nov. LMG 29316T	Burkholderia zhejiangensis SJ98	0.117099	0.71	35.3	2.4773
Burkholderia turbans sp. nov. LMG 29316T	Burkholderia zhejiangensis CEIBS43	0.116943	0.72	35.3	2.47752
Burkholderia turbans sp. nov. LMG 29316T	Burkholderia zhejiangensis OP1T	0.116994	0.72	35.3	2.47745
Burkholderia calidae sp. nov. LMG 29321T	Burkholderia glebae sp. nov. LMG 29325T	0.117145	0.71	35.2	2.47724
Burkholderia ptereochthonis sp. nov. LMG 29326T	Ca. Burkholderia schumannianae UZHbot8	0.117371	0.7	35.2	2.47693
Burkholderia calidae sp. nov. LMG 29321T	Burkholderia temeraria sp. nov. LMG 29319T	0.11801	0.67	35	2.47608
Burkholderia glebae sp. nov. LMG 29325T	Burkholderia pedi sp. nov. LMG 29323T	0.118658	0.63	34.9	2.47522
Burkholderia arvi sp. nov. LMG 29317T	Burkholderia calidae sp. nov. LMG 29321T	0.118887	0.62	34.8	2.47492
Burkholderia calidae sp. nov. LMG 29321T	Burkholderia zhejiangensis CEIBS43	0.119168	0.61	34.8	2.47455
Burkholderia calidae sp. nov. LMG 29321T	Burkholderia catudaia sp. nov. LMG 29318T	0.118948	0.62	34.8	2.47484
Burkholderia calidae sp. nov. LMG 29321T	Burkholderia zhejiangensis SJ98	0.11959	0.59	34.7	2.474
Burkholderia calidae sp. nov. LMG 29321T	Burkholderia zhejiangensis OP1T	0.119298	0.6	34.7	2.47438
Burkholderia fortuita sp. nov. LMG 29320T	Burkholderia jiangsuensis MP1T	0.120072	0.57	34.6	2.47338
Burkholderia pedi sp. nov. LMG 29323T	Burkholderia temeraria sp. nov. LMG 29319T	0.120147	0.57	34.5	2.47328
Burkholderia pedi sp. nov. LMG 29323T	Burkholderia zhejiangensis CEIBS43	0.120674	0.54	34.4	2.47261
Burkholderia pedi sp. nov. LMG 29323T	Burkholderia zhejiangensis OP1T	0.120659	0.54	34.4	2.47263
Burkholderia fortuita sp. nov. LMG 29320T	Burkholderia megalochromosomata JC2949T	0.120623	0.55	34.4	2.47268
Burkholderia pedi sp. nov. LMG 29323T	Burkholderia zhejiangensis SJ98	0.121097	0.53	34.3	2.47208
Burkholderia catudaia sp. nov. LMG 29318T	Burkholderia temeraria sp. nov. LMG 29319T	0.121531	0.51	34.2	2.47153
Burkholderia calidae sp. nov. LMG 29321T	Burkholderia ptereochthonis sp. nov. LMG 29326T	0.121477	0.51	34.2	2.4716
Ca. Burkholderia kirkii UZHbot2	Ca. Burkholderia schumannianae UZHbot8	0.121915	0.49	34.1	2.47105
Burkholderia calidae sp. nov. LMG 29321T	Burkholderia cordobensis LMG 27620T	0.122138	0.49	34.1	2.47077
Burkholderia calidae sp. nov. LMG 29321T	Burkholderia cordobensis YI23	0.122178	0.48	34.1	2.47072
Burkholderia peredens sp. nov. LMG 29314T	Ca. Burkholderia kirkii UZHbot2	0.122364	0.48	34	2.47049
Burkholderia ptereochthonis sp. nov. LMG 29326T	Ca. Burkholderia kirkii UZHbot1	0.122549	0.47	34	2.47027
Burkholderia concitans sp. nov. LMG 29315T	Burkholderia grimmiae R27T	0.122763	0.46	33.9	2.47
Burkholderia calidae sp. nov. LMG 29321T	Burkholderia sp. RPE67	0.122915	0.46	33.9	2.46981
Burkholderia grimmiae R27T	Burkholderia sp. MR1	0.122777	0.46	33.9	2.46998
Burkholderia ptereochthonis sp. nov. LMG 29326T	Burkholderia sp. RPE64	0.123573	0.44	33.8	2.46901
Burkholderia cordobensis YI23	Burkholderia jiangsuensis MP1T	0.123988	0.42	33.7	2.46851
Burkholderia glathei PML1	Ca. Burkholderia crenata UZHbot9	0.123713	0.43	33.7	2.46884
Burkholderia glathei PML1	Burkholderia udeis LMG 27134T	0.123846	0.43	33.7	2.46868
Burkholderia catudaia sp. nov. LMG 29318T	Burkholderia pedi sp. nov. LMG 29323T	0.12401	0.42	33.7	2.46848
Burkholderia fortuita sp. nov. LMG 29320T	Burkholderia turbans sp. nov. LMG 29316T	0.123901	0.42	33.7	2.46861
Burkholderia jiangsuensis MP1T	Burkholderia sp. RPE67	0.12405	0.42	33.6	2.46843
Burkholderia arvi sp. nov. LMG 29317T	Burkholderia temeraria sp. nov. LMG 29319T	0.124054	0.42	33.6	2.46843
Burkholderia catudaia sp. nov. LMG 29318T	Burkholderia megalochromosomata JC2949T	0.124297	0.41	33.6	2.46813
Burkholderia catudaia sp. nov. LMG 29318T	Burkholderia jiangsuensis MP1T	0.12425	0.41	33.6	2.46819
Burkholderia jiangsuensis MP1T	Burkholderia peredens sp. nov. LMG 29314T	0.124754	0.4	33.5	2.46758
Burkholderia arvi sp. nov. LMG 29317T	Burkholderia jiangsuensis MP1T	0.124805	0.4	33.5	2.46752
Burkholderia arvi sp. nov. LMG 29317T	Burkholderia pedi sp. nov. LMG 29323T	0.124883	0.39	33.5	2.46743
Burkholderia megalochromosomata JC2949T	Burkholderia ptereochthonis sp. nov. LMG 29326T	0.125364	0.38	33.4	2.46685
Burkholderia megalochromosomata JC2949T	Burkholderia sp. RPE67	0.12525	0.38	33.4	2.46699
Burkholderia cordobensis YI23	Burkholderia megalochromosomata JC2949T	0.124979	0.39	33.4	2.46731
Burkholderia cordobensis YI23	Burkholderia zhejiangensis OP1T	0.125146	0.39	33.4	2.46711
Burkholderia catudaia sp. nov. LMG 29318T	Burkholderia zhejiangensis CEIBS43	0.125359	0.38	33.4	2.46686
Burkholderia calidae sp. nov. LMG 29321T	Burkholderia fortuita sp. nov. LMG 29320T	0.125024	0.39	33.4	2.46726
Burkholderia pedi sp. nov. LMG 29323T	Burkholderia sp. RPE67	0.12579	0.37	33.3	2.46634
Burkholderia catudaia sp. nov. LMG 29318T	Burkholderia zhejiangensis OP1T	0.125606	0.37	33.3	2.46656
Burkholderia calidae sp. nov. LMG 29321T	Burkholderia hypogeia sp. nov. LMG 29322T	0.12553	0.38	33.3	2.46666
Burkholderia jiangsuensis MP1T	Burkholderia ptereochthonis sp. nov. LMG 29326T	0.125977	0.36	33.2	2.46612
Burkholderia cordobensis YI23	Burkholderia pedi sp. nov. LMG 29323T	0.126069	0.36	33.2	2.46601
Burkholderia arvi sp. nov. LMG 29317T	Burkholderia zhejiangensis CEIBS43	0.126077	0.36	33.2	2.466
Burkholderia arvi sp. nov. LMG 29317T	Burkholderia megalochromosomata JC2949T	0.126057	0.36	33.2	2.46603
Burkholderia calidae sp. nov. LMG 29321T	Ca. Burkholderia kirkii UZHbot2	0.126081	0.36	33.2	2.466
Burkholderia fortuita sp. nov. LMG 29320T	Burkholderia pedi sp. nov. LMG 29323T	0.126014	0.36	33.2	2.46608
Ca. Burkholderia kirkii UZHbot1	Ca. Burkholderia kirkii UZHbot2	0.126777	0.34	33.1	2.46518
Burkholderia cordobensis LMG 27620T	Burkholderia pedi sp. nov. LMG 29323T	0.126377	0.35	33.1	2.46565
Burkholderia arvi sp. nov. LMG 29317T	Burkholderia zhejiangensis OP1T	0.126417	0.35	33.1	2.4656
Burkholderia catudaia sp. nov. LMG 29318T	Burkholderia zhejiangensis SJ98	0.126362	0.35	33.1	2.46567
Burkholderia cordobensis LMG 27620T	Burkholderia megalochromosomata JC2949T	0.127028	0.33	33	2.46488
Burkholderia cordobensis LMG 27620T	Burkholderia jiangsuensis MP1T	0.126787	0.34	33	2.46516
Burkholderia cordobensis YI23	Burkholderia zhejiangensis CEIBS43	0.126998	0.34	33	2.46492
Burkholderia pedi sp. nov. LMG 29323T	Burkholderia ptereochthonis sp. nov. LMG 29326T	0.126818	0.34	33	2.46513
Burkholderia arvi sp. nov. LMG 29317T	Burkholderia zhejiangensis SJ98	0.126995	0.34	33	2.46492
Burkholderia arvi sp. nov. LMG 29317T	Burkholderia turbans sp. nov. LMG 29316T	0.126818	0.34	33	2.46513
Burkholderia catudaia sp. nov. LMG 29318T	Burkholderia turbans sp. nov. LMG 29316T	0.126948	0.34	33	2.46498
Burkholderia cordobensis YI23	Burkholderia zhejiangensis SJ98	0.127556	0.32	32.9	2.46426
Burkholderia arvi sp. nov. LMG 29317T	Burkholderia glebae sp. nov. LMG 29325T	0.127684	0.32	32.9	2.46411
Burkholderia sp. RPE67	Burkholderia zhejiangensis SJ98	0.127514	0.32	32.9	2.46431
Burkholderia sp. RPE67	Burkholderia zhejiangensis CEIBS43	0.127243	0.33	32.9	2.46463
Burkholderia sp. RPE67	Burkholderia zhejiangensis OP1T	0.127325	0.33	32.9	2.46453
Burkholderia cordobensis LMG 27620T	Burkholderia turbans sp. nov. LMG 29316T	0.127866	0.31	32.8	2.4639
Burkholderia cordobensis YI23	Burkholderia temeraria sp. nov. LMG 29319T	0.128031	0.31	32.8	2.4637
Burkholderia catudaia sp. nov. LMG 29318T	Burkholderia glebae sp. nov. LMG 29325T	0.128085	0.31	32.8	2.46364
Burkholderia ptereochthonis sp. nov. LMG 29326T	Burkholderia turbans sp. nov. LMG 29316T	0.127791	0.32	32.8	2.46399
Burkholderia megalochromosomata JC2949T	Ca. Burkholderia kirkii UZHbot2	0.128622	0.3	32.7	2.46301
Burkholderia cordobensis LMG 27620T	Burkholderia zhejiangensis CEIBS43	0.128305	0.3	32.7	2.46338
Burkholderia cordobensis LMG 27620T	Burkholderia temeraria sp. nov. LMG 29319T	0.1286	0.3	32.7	2.46304
Burkholderia cordobensis LMG 27620T	Burkholderia zhejiangensis OP1T	0.128379	0.3	32.7	2.4633
Burkholderia sp. RPE67	Burkholderia temeraria sp. nov. LMG 29319T	0.128307	0.3	32.7	2.46338
Burkholderia cordobensis LMG 27620T	Burkholderia zhejiangensis SJ98	0.128709	0.29	32.6	2.46291
Burkholderia jiangsuensis MP1T	Ca. Burkholderia kirkii UZHbot2	0.129548	0.28	32.5	2.46194
Burkholderia cordobensis LMG 27620T	Burkholderia glebae sp. nov. LMG 29325T	0.129401	0.28	32.5	2.46211
Burkholderia cordobensis YI23	Burkholderia turbans sp. nov. LMG 29316T	0.129407	0.28	32.5	2.4621
Burkholderia cordobensis YI23	Burkholderia glebae sp. nov. LMG 29325T	0.129582	0.28	32.5	2.4619
Burkholderia glathei PML1	Burkholderia sordidicola S170	0.12917	0.28	32.5	2.46238
Burkholderia calidae sp. nov. LMG 29321T	Ca. Burkholderia schumannianae UZHbot8	0.129568	0.28	32.5	2.46191
Burkholderia sp. RPE64	Ca. Burkholderia kirkii UZHbot2	0.129253	0.28	32.5	2.46228
Burkholderia sp. RPE67	Burkholderia turbans sp. nov. LMG 29316T	0.129549	0.28	32.5	2.46194
Burkholderia glebae sp. nov. LMG 29325T	Burkholderia sp. RPE67	0.129451	0.28	32.5	2.46205
Burkholderia peredens sp. nov. LMG 29314T	Burkholderia zhejiangensis OP1T	0.129674	0.27	32.4	2.46179
Burkholderia glebae sp. nov. LMG 29325T	Burkholderia ptereochthonis sp. nov. LMG 29326T	0.130233	0.26	32.3	2.46114
Burkholderia megalochromosomata JC2949T	Burkholderia peredens sp. nov. LMG 29314T	0.130871	0.25	32.2	2.4604
Burkholderia pedi sp. nov. LMG 29323T	Ca. Burkholderia kirkii UZHbot2	0.130993	0.25	32.2	2.46026
Burkholderia calidae sp. nov. LMG 29321T	Burkholderia peredens sp. nov. LMG 29314T	0.130566	0.26	32.2	2.46076
Burkholderia peredens sp. nov. LMG 29314T	Burkholderia zhejiangensis CEIBS43	0.131011	0.25	32.2	2.46024
Burkholderia pedi sp. nov. LMG 29323T	Burkholderia peredens sp. nov. LMG 29314T	0.131477	0.24	32.1	2.4597
Burkholderia arvi sp. nov. LMG 29317T	Burkholderia fortuita sp. nov. LMG 29320T	0.131435	0.24	32.1	2.45975
Burkholderia catudaia sp. nov. LMG 29318T	Burkholderia ptereochthonis sp. nov. LMG 29326T	0.131151	0.24	32.1	2.46008
Burkholderia choica LMG 22940T	Burkholderia terrestris LMG 22937T	0.131268	0.24	32.1	2.45994
Burkholderia cordobensis LMG 27620T	Burkholderia fortuita sp. nov. LMG 29320T	0.13199	0.23	32	2.45911
Ca. Burkholderia brachyanthoides UZHbot7	Ca. Burkholderia verschuerenii UZHbot4	0.131634	0.24	32	2.45952
Burkholderia peredens sp. nov. LMG 29314T	Ca. Burkholderia schumannianae UZHbot8	0.132013	0.23	32	2.45908
Burkholderia ptereochthonis sp. nov. LMG 29326T	Burkholderia temeraria sp. nov. LMG 29319T	0.131604	0.24	32	2.45956
Burkholderia fortuita sp. nov. LMG 29320T	Burkholderia sp. RPE67	0.131724	0.23	32	2.45942
Burkholderia megalochromosomata JC2949T	Ca. Burkholderia schumannianae UZHbot8	0.132502	0.22	31.9	2.45852
Burkholderia cordobensis YI23	Burkholderia fortuita sp. nov. LMG 29320T	0.132298	0.22	31.9	2.45875
Burkholderia arvi sp. nov. LMG 29317T	Burkholderia ptereochthonis sp. nov. LMG 29326T	0.132516	0.22	31.9	2.4585
Burkholderia hypogeia sp. nov. LMG 29322T	Burkholderia megalochromosomata JC2949T	0.132092	0.23	31.9	2.45899
Burkholderia hypogeia sp. nov. LMG 29322T	Burkholderia jiangsuensis MP1T	0.132047	0.23	31.9	2.45904
Burkholderia catudaia sp. nov. LMG 29318T	Burkholderia fortuita sp. nov. LMG 29320T	0.132111	0.23	31.9	2.45897
Burkholderia ptereochthonis sp. nov. LMG 29326T	Burkholderia zhejiangensis SJ98	0.132387	0.22	31.9	2.45865
Burkholderia ptereochthonis sp. nov. LMG 29326T	Burkholderia zhejiangensis CEIBS43	0.132194	0.23	31.9	2.45887
Burkholderia ptereochthonis sp. nov. LMG 29326T	Burkholderia zhejiangensis OP1T	0.132136	0.23	31.9	2.45894
Burkholderia turbans sp. nov. LMG 29316T	Ca. Burkholderia kirkii UZHbot2	0.132831	0.21	31.8	2.45814
Burkholderia peredens sp. nov. LMG 29314T	Burkholderia zhejiangensis SJ98	0.132669	0.22	31.8	2.45833
Burkholderia jiangsuensis MP1T	Ca. Burkholderia schumannianae UZHbot8	0.133451	0.2	31.7	2.45742
Burkholderia hypogeia sp. nov. LMG 29322T	Burkholderia pedi sp. nov. LMG 29323T	0.133037	0.21	31.7	2.4579
Burkholderia pedi sp. nov. LMG 29323T	Ca. Burkholderia schumannianae UZHbot8	0.133612	0.2	31.6	2.45724
Burkholderia hypogeia sp. nov. LMG 29322T	Burkholderia temeraria sp. nov. LMG 29319T	0.133558	0.2	31.6	2.4573
Burkholderia hypogeia sp. nov. LMG 29322T	Burkholderia zhejiangensis OP1T	0.133896	0.2	31.6	2.45691
Burkholderia temeraria sp. nov. LMG 29319T	Ca. Burkholderia kirkii UZHbot2	0.133919	0.2	31.6	2.45688
Burkholderia ptereochthonis sp. nov. LMG 29326T	Burkholderia sp. RPE67	0.133791	0.2	31.6	2.45703
Burkholderia zhejiangensis CEIBS43	Ca. Burkholderia kirkii UZHbot2	0.134215	0.19	31.5	2.45654
Burkholderia cordobensis LMG 27620T	Burkholderia ptereochthonis sp. nov. LMG 29326T	0.13408	0.19	31.5	2.45669
Burkholderia cordobensis YI23	Burkholderia ptereochthonis sp. nov. LMG 29326T	0.134116	0.19	31.5	2.45665
Burkholderia hypogeia sp. nov. LMG 29322T	Burkholderia zhejiangensis SJ98	0.134323	0.19	31.5	2.45641
Burkholderia hypogeia sp. nov. LMG 29322T	Burkholderia zhejiangensis CEIBS43	0.1341	0.19	31.5	2.45667
Burkholderia hypogeia sp. nov. LMG 29322T	Burkholderia ptereochthonis sp. nov. LMG 29326T	0.134178	0.19	31.5	2.45658
Burkholderia calidae sp. nov. LMG 29321T	Ca. Burkholderia kirkii UZHbot1	0.134256	0.19	31.5	2.45649
Burkholderia choica LMG 22940T	Burkholderia humi LMG 22934T	0.134411	0.19	31.5	2.45631
Burkholderia arvi sp. nov. LMG 29317T	Ca. Burkholderia kirkii UZHbot2	0.134827	0.18	31.4	2.45583
Burkholderia arationis sp. nov. LMG 29324T	Burkholderia choica LMG 22940T	0.13496	0.18	31.4	2.45568
Burkholderia glebae sp. nov. LMG 29325T	Burkholderia hypogeia sp. nov. LMG 29322T	0.134697	0.19	31.4	2.45598
Burkholderia zhejiangensis SJ98	Ca. Burkholderia kirkii UZHbot2	0.135464	0.18	31.3	2.45509
Burkholderia pedi sp. nov. LMG 29323T	Burkholderia sp. RPE64	0.135418	0.18	31.3	2.45515
Burkholderia hypogeia sp. nov. LMG 29322T	Burkholderia turbans sp. nov. LMG 29316T	0.135288	0.18	31.3	2.4553
Burkholderia catudaia sp. nov. LMG 29318T	Ca. Burkholderia kirkii UZHbot2	0.135474	0.18	31.3	2.45508
Burkholderia calidae sp. nov. LMG 29321T	Burkholderia sp. RPE64	0.13528	0.18	31.3	2.45531
Burkholderia turbans sp. nov. LMG 29316T	Ca. Burkholderia schumannianae UZHbot8	0.13526	0.18	31.3	2.45533
Burkholderia peredens sp. nov. LMG 29314T	Burkholderia turbans sp. nov. LMG 29316T	0.135287	0.18	31.3	2.4553
Burkholderia arationis sp. nov. LMG 29324T	Burkholderia terrestris LMG 22937T	0.135182	0.18	31.3	2.45542
Burkholderia zhejiangensis OP1T	Ca. Burkholderia kirkii UZHbot2	0.135382	0.18	31.3	2.45519
Burkholderia megalochromosomata JC2949T	Burkholderia sp. RPE64	0.135786	0.17	31.2	2.45472
Burkholderia jiangsuensis MP1T	Burkholderia sp. RPE64	0.135938	0.17	31.2	2.45454
Burkholderia peredens sp. nov. LMG 29314T	Burkholderia temeraria sp. nov. LMG 29319T	0.135535	0.17	31.2	2.45501
Burkholderia glebae sp. nov. LMG 29325T	Ca. Burkholderia kirkii UZHbot2	0.135836	0.17	31.2	2.45466
Burkholderia arvi sp. nov. LMG 29317T	Burkholderia hypogeia sp. nov. LMG 29322T	0.136075	0.17	31.1	2.45438
Burkholderia hypogeia sp. nov. LMG 29322T	Ca. Burkholderia kirkii UZHbot2	0.1363	0.16	31.1	2.45412
Burkholderia temeraria sp. nov. LMG 29319T	Ca. Burkholderia schumannianae UZHbot8	0.136478	0.16	31.1	2.45391
Burkholderia jiangsuensis MP1T	Ca. Burkholderia kirkii UZHbot1	0.136803	0.16	31	2.45354
Burkholderia cordobensis YI23	Ca. Burkholderia kirkii UZHbot2	0.136606	0.16	31	2.45376
Burkholderia catudaia sp. nov. LMG 29318T	Burkholderia hypogeia sp. nov. LMG 29322T	0.136569	0.16	31	2.45381
Burkholderia peredens sp. nov. LMG 29314T	Ca. Burkholderia kirkii UZHbot1	0.136752	0.16	31	2.45359
Burkholderia fortuita sp. nov. LMG 29320T	Burkholderia ptereochthonis sp. nov. LMG 29326T	0.137044	0.16	31	2.45325
Burkholderia zhejiangensis OP1T	Ca. Burkholderia schumannianae UZHbot8	0.136628	0.16	31	2.45374
Burkholderia zhejiangensis SJ98	Ca. Burkholderia schumannianae UZHbot8	0.137086	0.15	30.9	2.45321
Burkholderia zhejiangensis CEIBS43	Ca. Burkholderia schumannianae UZHbot8	0.137233	0.15	30.9	2.45303
Burkholderia cordobensis LMG 27620T	Burkholderia hypogeia sp. nov. LMG 29322T	0.13751	0.15	30.9	2.45271
Burkholderia sp. RPE67	Ca. Burkholderia kirkii UZHbot2	0.137589	0.15	30.9	2.45262
Burkholderia glebae sp. nov. LMG 29325T	Burkholderia peredens sp. nov. LMG 29314T	0.13707	0.15	30.9	2.45322
Burkholderia megalochromosomata JC2949T	Ca. Burkholderia kirkii UZHbot1	0.137985	0.14	30.8	2.45215
Burkholderia cordobensis LMG 27620T	Ca. Burkholderia kirkii UZHbot2	0.13794	0.14	30.8	2.45221
Burkholderia cordobensis YI23	Burkholderia hypogeia sp. nov. LMG 29322T	0.137677	0.15	30.8	2.45251
Burkholderia cordobensis YI23	Burkholderia peredens sp. nov. LMG 29314T	0.13809	0.14	30.8	2.45203
Burkholderia arvi sp. nov. LMG 29317T	Burkholderia peredens sp. nov. LMG 29314T	0.137756	0.15	30.8	2.45242
Burkholderia arvi sp. nov. LMG 29317T	Ca. Burkholderia schumannianae UZHbot8	0.138045	0.14	30.8	2.45208
Burkholderia hypogeia sp. nov. LMG 29322T	Burkholderia sp. RPE67	0.137751	0.15	30.8	2.45243
Burkholderia sp. RPE64	Ca. Burkholderia schumannianae UZHbot8	0.137652	0.15	30.8	2.45254
Burkholderia peredens sp. nov. LMG 29314T	Burkholderia sp. RPE67	0.137814	0.15	30.8	2.45235
Burkholderia glebae sp. nov. LMG 29325T	Ca. Burkholderia schumannianae UZHbot8	0.137747	0.15	30.8	2.45243
Burkholderia cordobensis LMG 27620T	Burkholderia peredens sp. nov. LMG 29314T	0.138463	0.14	30.7	2.45159
Burkholderia catudaia sp. nov. LMG 29318T	Burkholderia peredens sp. nov. LMG 29314T	0.138291	0.14	30.7	2.45179
Burkholderia catudaia sp. nov. LMG 29318T	Ca. Burkholderia schumannianae UZHbot8	0.138502	0.14	30.7	2.45155
Burkholderia fortuita sp. nov. LMG 29320T	Burkholderia hypogeia sp. nov. LMG 29322T	0.138451	0.14	30.7	2.45161
Ca. Burkholderia calva UZHbot6	Ca. Burkholderia verschuerenii UZHbot4	0.138753	0.14	30.6	2.45125
Burkholderia pedi sp. nov. LMG 29323T	Ca. Burkholderia kirkii UZHbot1	0.138931	0.13	30.6	2.45104
Burkholderia hypogeia sp. nov. LMG 29322T	Ca. Burkholderia schumannianae UZHbot8	0.138884	0.13	30.6	2.4511
Burkholderia sp. RPE64	Burkholderia temeraria sp. nov. LMG 29319T	0.138866	0.13	30.6	2.45112
Burkholderia cordobensis LMG 27620T	Ca. Burkholderia schumannianae UZHbot8	0.139492	0.13	30.5	2.45038
Burkholderia cordobensis YI23	Ca. Burkholderia schumannianae UZHbot8	0.139345	0.13	30.5	2.45055
Burkholderia hypogeia sp. nov. LMG 29322T	Burkholderia peredens sp. nov. LMG 29314T	0.139326	0.13	30.5	2.45057
Burkholderia sp. RPE64	Burkholderia turbans sp. nov. LMG 29316T	0.13961	0.13	30.5	2.45024
Burkholderia sp. RPE67	Ca. Burkholderia schumannianae UZHbot8	0.139446	0.13	30.5	2.45043
Burkholderia fortuita sp. nov. LMG 29320T	Ca. Burkholderia kirkii UZHbot2	0.139816	0.13	30.4	2.44999
Burkholderia fortuita sp. nov. LMG 29320T	Burkholderia peredens sp. nov. LMG 29314T	0.140063	0.12	30.4	2.4497
Burkholderia sp. RPE64	Burkholderia zhejiangensis SJ98	0.140566	0.12	30.3	2.4491
Burkholderia sp. RPE64	Burkholderia zhejiangensis CEIBS43	0.140513	0.12	30.3	2.44917
Burkholderia sp. RPE64	Burkholderia zhejiangensis OP1T	0.140564	0.12	30.3	2.44911
Burkholderia turbans sp. nov. LMG 29316T	Ca. Burkholderia kirkii UZHbot1	0.1408	0.12	30.2	2.44882
Burkholderia temeraria sp. nov. LMG 29319T	Ca. Burkholderia kirkii UZHbot1	0.140866	0.12	30.2	2.44875
Burkholderia sordidicola LMG 22029T	Burkholderia sp. Leaf177	0.141292	0.11	30.2	2.44824
Burkholderia glebae sp. nov. LMG 29325T	Burkholderia sp. RPE64	0.140897	0.12	30.2	2.44871
Burkholderia cordobensis YI23	Burkholderia sp. RPE64	0.1416	0.11	30.1	2.44787
Burkholderia arvi sp. nov. LMG 29317T	Burkholderia sp. RPE64	0.141484	0.11	30.1	2.44801
Burkholderia catudaia sp. nov. LMG 29318T	Burkholderia sp. RPE64	0.141662	0.11	30.1	2.44779
Burkholderia sp. RPE64	Ca. Burkholderia kirkii UZHbot1	0.141737	0.11	30.1	2.4477
Burkholderia sp. RPE64	Burkholderia sp. RPE67	0.141718	0.11	30.1	2.44772
Burkholderia choica LMG 22940T	Burkholderia telluris LMG 22936T	0.141337	0.11	30.1	2.44818
Burkholderia arationis sp. nov. LMG 29324T	Burkholderia humi LMG 22934T	0.1415	0.11	30.1	2.44799
Burkholderia telluris LMG 22936T	Burkholderia terrestris LMG 22937T	0.141474	0.11	30.1	2.44802
Burkholderia fortuita sp. nov. LMG 29320T	Ca. Burkholderia schumannianae UZHbot8	0.141373	0.11	30.1	2.44814
Burkholderia zhejiangensis OP1T	Ca. Burkholderia kirkii UZHbot1	0.141626	0.11	30.1	2.44784
Burkholderia zhejiangensis SJ98	Ca. Burkholderia kirkii UZHbot1	0.141878	0.11	30	2.44753
Burkholderia zhejiangensis CEIBS43	Ca. Burkholderia kirkii UZHbot1	0.141936	0.11	30	2.44746
Burkholderia cordobensis LMG 27620T	Burkholderia sp. RPE64	0.142232	0.1	30	2.44711
Burkholderia arvi sp. nov. LMG 29317T	Ca. Burkholderia kirkii UZHbot1	0.142411	0.1	29.9	2.44689
Burkholderia hypogeia sp. nov. LMG 29322T	Ca. Burkholderia kirkii UZHbot1	0.14262	0.1	29.9	2.44664
Burkholderia glebae sp. nov. LMG 29325T	Ca. Burkholderia kirkii UZHbot1	0.143118	0.1	29.8	2.44603
Burkholderia cordobensis YI23	Ca. Burkholderia kirkii UZHbot1	0.144019	0.09	29.7	2.44493
Burkholderia hypogeia sp. nov. LMG 29322T	Burkholderia sp. RPE64	0.143812	0.09	29.7	2.44519
Burkholderia sp. RPE67	Ca. Burkholderia kirkii UZHbot1	0.143652	0.09	29.7	2.44538
Burkholderia fortuita sp. nov. LMG 29320T	Burkholderia sp. RPE64	0.143605	0.09	29.7	2.44544
Burkholderia catudaia sp. nov. LMG 29318T	Ca. Burkholderia kirkii UZHbot1	0.144155	0.09	29.6	2.44477
Burkholderia cordobensis LMG 27620T	Ca. Burkholderia kirkii UZHbot1	0.144759	0.09	29.5	2.44402
Burkholderia humi LMG 22934T	Burkholderia telluris LMG 22936T	0.145283	0.08	29.4	2.44337
Burkholderia fortuita sp. nov. LMG 29320T	Ca. Burkholderia kirkii UZHbot1	0.146012	0.08	29.3	2.44247
Burkholderia choica LMG 22940T	Burkholderia glathei LMG 14190T	0.147361	0.07	29.1	2.44077
Burkholderia glathei LMG 14190T	Burkholderia terrestris LMG 22937T	0.150667	0.05	28.5	2.43651
Burkholderia glathei LMG 14190T	Burkholderia humi LMG 22934T	0.15164	0.05	28.3	2.43523
Burkholderia arationis sp. nov. LMG 29324T	Burkholderia glathei LMG 14190T	0.151752	0.05	28.3	2.43508
Burkholderia glathei LMG 14190T	Burkholderia telluris LMG 22936T	0.152455	0.05	28.2	2.43414
Burkholderia concitans sp. nov. LMG 29315T	Ca. Burkholderia kirkii UZHbot2	0.154226	0.04	27.9	2.43174
Burkholderia calidae sp. nov. LMG 29321T	Burkholderia concitans sp. nov. LMG 29315T	0.154154	0.04	27.9	2.43184
Burkholderia calidae sp. nov. LMG 29321T	Burkholderia sp. MR1	0.154241	0.04	27.9	2.43172
Burkholderia concitans sp. nov. LMG 29315T	Burkholderia temeraria sp. nov. LMG 29319T	0.155263	0.04	27.8	2.43032
Burkholderia concitans sp. nov. LMG 29315T	Burkholderia ptereochthonis sp. nov. LMG 29326T	0.155055	0.04	27.8	2.43061
Burkholderia ptereochthonis sp. nov. LMG 29326T	Burkholderia sp. MR1	0.154896	0.04	27.8	2.43083
Burkholderia concitans sp. nov. LMG 29315T	Burkholderia zhejiangensis SJ98	0.155802	0.04	27.7	2.42957
Burkholderia concitans sp. nov. LMG 29315T	Burkholderia zhejiangensis CEIBS43	0.15574	0.04	27.7	2.42966
Burkholderia concitans sp. nov. LMG 29315T	Burkholderia zhejiangensis OP1T	0.155657	0.04	27.7	2.42977
Burkholderia sp. MR1	Burkholderia zhejiangensis SJ98	0.15557	0.04	27.7	2.42989
Burkholderia sp. MR1	Burkholderia zhejiangensis CEIBS43	0.155544	0.04	27.7	2.42993
Burkholderia sp. MR1	Ca. Burkholderia kirkii UZHbot2	0.155392	0.04	27.7	2.43014
Burkholderia sp. MR1	Burkholderia temeraria sp. nov. LMG 29319T	0.155323	0.04	27.7	2.43024
Burkholderia sp. MR1	Burkholderia zhejiangensis OP1T	0.155368	0.04	27.7	2.43017
Burkholderia concitans sp. nov. LMG 29315T	Burkholderia pedi sp. nov. LMG 29323T	0.156429	0.04	27.6	2.4287
Burkholderia concitans sp. nov. LMG 29315T	Burkholderia peredens sp. nov. LMG 29314T	0.156324	0.04	27.6	2.42884
Burkholderia pedi sp. nov. LMG 29323T	Burkholderia sp. MR1	0.156222	0.04	27.6	2.42899
Burkholderia peredens sp. nov. LMG 29314T	Burkholderia sp. MR1	0.156012	0.04	27.6	2.42928
Burkholderia megalochromosomata JC2949T	Burkholderia sp. MR1	0.156998	0.03	27.5	2.4279
Burkholderia jiangsuensis MP1T	Burkholderia sp. MR1	0.156774	0.03	27.5	2.42821
Burkholderia concitans sp. nov. LMG 29315T	Burkholderia megalochromosomata JC2949T	0.156951	0.03	27.5	2.42796
Burkholderia concitans sp. nov. LMG 29315T	Burkholderia jiangsuensis MP1T	0.156708	0.03	27.5	2.4283
Burkholderia concitans sp. nov. LMG 29315T	Burkholderia fortuita sp. nov. LMG 29320T	0.156802	0.03	27.5	2.42817
Burkholderia fortuita sp. nov. LMG 29320T	Burkholderia sp. MR1	0.15683	0.03	27.5	2.42813
Burkholderia concitans sp. nov. LMG 29315T	Burkholderia cordobensis LMG 27620T	0.158343	0.03	27.3	2.42598
Burkholderia concitans sp. nov. LMG 29315T	Burkholderia cordobensis YI23	0.157998	0.03	27.3	2.42648
Burkholderia concitans sp. nov. LMG 29315T	Burkholderia sp. RPE67	0.158471	0.03	27.3	2.4258
Burkholderia cordobensis LMG 27620T	Burkholderia sp. MR1	0.158283	0.03	27.3	2.42607
Burkholderia cordobensis YI23	Burkholderia sp. MR1	0.157896	0.03	27.3	2.42662
Burkholderia calidae sp. nov. LMG 29321T	Burkholderia grimmiae R27T	0.158473	0.03	27.3	2.42579
Burkholderia sp. MR1	Burkholderia sp. RPE67	0.15825	0.03	27.3	2.42611
Burkholderia concitans sp. nov. LMG 29315T	Burkholderia glebae sp. nov. LMG 29325T	0.158969	0.03	27.2	2.42508
Burkholderia arvi sp. nov. LMG 29317T	Burkholderia concitans sp. nov. LMG 29315T	0.159004	0.03	27.2	2.42503
Burkholderia arvi sp. nov. LMG 29317T	Burkholderia sp. MR1	0.158797	0.03	27.2	2.42533
Burkholderia catudaia sp. nov. LMG 29318T	Burkholderia concitans sp. nov. LMG 29315T	0.158848	0.03	27.2	2.42526
Burkholderia catudaia sp. nov. LMG 29318T	Burkholderia sp. MR1	0.158802	0.03	27.2	2.42532
Burkholderia grimmiae R27T	Burkholderia zhejiangensis SJ98	0.158942	0.03	27.2	2.42512
Burkholderia glebae sp. nov. LMG 29325T	Burkholderia sp. MR1	0.158745	0.03	27.2	2.4254
Burkholderia concitans sp. nov. LMG 29315T	Burkholderia sp. RPE64	0.159359	0.03	27.1	2.42452
Burkholderia concitans sp. nov. LMG 29315T	Burkholderia turbans sp. nov. LMG 29316T	0.159348	0.03	27.1	2.42453
Burkholderia sp. MR1	Burkholderia sp. RPE64	0.159169	0.03	27.1	2.42479
Burkholderia sp. MR1	Burkholderia turbans sp. nov. LMG 29316T	0.159217	0.03	27.1	2.42472
Burkholderia grimmiae R27T	Burkholderia zhejiangensis CEIBS43	0.159749	0.03	27.1	2.42395
Burkholderia grimmiae R27T	Burkholderia ptereochthonis sp. nov. LMG 29326T	0.159677	0.03	27.1	2.42405
Burkholderia grimmiae R27T	Burkholderia zhejiangensis OP1T	0.15964	0.03	27.1	2.42411
Burkholderia zhejiangensis SJ98	Ca. Burkholderia verschuerenii UZHbot4	0.160205	0.03	27	2.42328
Burkholderia zhejiangensis CEIBS43	Ca. Burkholderia verschuerenii UZHbot4	0.160108	0.03	27	2.42342
Burkholderia zhejiangensis CEIBS43	Ca. Burkholderia brachyanthoides UZHbot7	0.160129	0.03	27	2.42339
Burkholderia concitans sp. nov. LMG 29315T	Ca. Burkholderia schumannianae UZHbot8	0.159975	0.03	27	2.42362
Burkholderia hypogeia sp. nov. LMG 29322T	Burkholderia sp. MR1	0.160367	0.03	27	2.42305
Burkholderia temeraria sp. nov. LMG 29319T	Ca. Burkholderia verschuerenii UZHbot4	0.160206	0.03	27	2.42328
Burkholderia sp. MR1	Ca. Burkholderia schumannianae UZHbot8	0.159998	0.03	27	2.42358
Burkholderia grimmiae R27T	Ca. Burkholderia kirkii UZHbot2	0.160046	0.03	27	2.42352
Burkholderia grimmiae R27T	Burkholderia temeraria sp. nov. LMG 29319T	0.160285	0.03	27	2.42317
Burkholderia zhejiangensis OP1T	Ca. Burkholderia verschuerenii UZHbot4	0.159796	0.03	27	2.42388
Burkholderia zhejiangensis OP1T	Ca. Burkholderia brachyanthoides UZHbot7	0.159865	0.03	27	2.42378
Burkholderia zhejiangensis SJ98	Ca. Burkholderia brachyanthoides UZHbot7	0.160649	0.03	26.9	2.42263
Burkholderia concitans sp. nov. LMG 29315T	Burkholderia hypogeia sp. nov. LMG 29322T	0.160557	0.03	26.9	2.42277
Burkholderia pedi sp. nov. LMG 29323T	Ca. Burkholderia verschuerenii UZHbot4	0.161054	0.02	26.9	2.42203
Ca. Burkholderia humilis UZHbot5	Ca. Burkholderia verschuerenii UZHbot4	0.160882	0.02	26.9	2.42229
Burkholderia calidae sp. nov. LMG 29321T	Ca. Burkholderia verschuerenii UZHbot4	0.160675	0.03	26.9	2.42259
Burkholderia calidae sp. nov. LMG 29321T	Ca. Burkholderia brachyanthoides UZHbot7	0.160772	0.03	26.9	2.42245
Burkholderia sp. RPE67	Ca. Burkholderia verschuerenii UZHbot4	0.161007	0.02	26.9	2.4221
Burkholderia sordidicola LMG 22029T	Ca. Burkholderia crenata UZHbot9	0.160529	0.03	26.9	2.42281
Burkholderia megalochromosomata JC2949T	Ca. Burkholderia brachyanthoides UZHbot7	0.16159	0.02	26.8	2.42124
Burkholderia cordobensis LMG 27620T	Ca. Burkholderia verschuerenii UZHbot4	0.16166	0.02	26.8	2.42113
Burkholderia cordobensis LMG 27620T	Burkholderia grimmiae R27T	0.16135	0.02	26.8	2.42159
Burkholderia cordobensis YI23	Ca. Burkholderia verschuerenii UZHbot4	0.161403	0.02	26.8	2.42151
Burkholderia cordobensis YI23	Burkholderia grimmiae R27T	0.16127	0.02	26.8	2.42171
Burkholderia pedi sp. nov. LMG 29323T	Ca. Burkholderia brachyanthoides UZHbot7	0.161616	0.02	26.8	2.4212
Burkholderia temeraria sp. nov. LMG 29319T	Ca. Burkholderia brachyanthoides UZHbot7	0.161258	0.02	26.8	2.42173
Burkholderia grimmiae R27T	Burkholderia megalochromosomata JC2949T	0.161573	0.02	26.8	2.42126
Burkholderia grimmiae R27T	Burkholderia jiangsuensis MP1T	0.161648	0.02	26.8	2.42115
Burkholderia grimmiae R27T	Burkholderia turbans sp. nov. LMG 29316T	0.161342	0.02	26.8	2.4216
Burkholderia grimmiae R27T	Burkholderia peredens sp. nov. LMG 29314T	0.161427	0.02	26.8	2.42148
Burkholderia grimmiae R27T	Burkholderia sp. RPE67	0.16119	0.02	26.8	2.42183
Burkholderia sp. Leaf177	Ca. Burkholderia crenata UZHbot9	0.161199	0.02	26.8	2.42182
Burkholderia megalochromosomata JC2949T	Ca. Burkholderia verschuerenii UZHbot4	0.162381	0.02	26.7	2.42005
Burkholderia jiangsuensis MP1T	Ca. Burkholderia verschuerenii UZHbot4	0.162156	0.02	26.7	2.42039
Burkholderia jiangsuensis MP1T	Ca. Burkholderia brachyanthoides UZHbot7	0.161791	0.02	26.7	2.42094
Ca. Burkholderia kirkii UZHbot2	Ca. Burkholderia verschuerenii UZHbot4	0.161876	0.02	26.7	2.42081
Ca. Burkholderia brachyanthoides UZHbot7	Ca. Burkholderia kirkii UZHbot2	0.162062	0.02	26.7	2.42053
Ca. Burkholderia brachyanthoides UZHbot7	Ca. Burkholderia schumannianae UZHbot8	0.16233	0.02	26.7	2.42013
Burkholderia peredens sp. nov. LMG 29314T	Ca. Burkholderia verschuerenii UZHbot4	0.161918	0.02	26.7	2.42075
Burkholderia ptereochthonis sp. nov. LMG 29326T	Ca. Burkholderia verschuerenii UZHbot4	0.16188	0.02	26.7	2.4208
Burkholderia ptereochthonis sp. nov. LMG 29326T	Ca. Burkholderia brachyanthoides UZHbot7	0.161938	0.02	26.7	2.42072
Burkholderia grimmiae R27T	Burkholderia pedi sp. nov. LMG 29323T	0.162072	0.02	26.7	2.42052
Burkholderia fortuita sp. nov. LMG 29320T	Burkholderia grimmiae R27T	0.162127	0.02	26.7	2.42043
Burkholderia sp. RPE67	Ca. Burkholderia brachyanthoides UZHbot7	0.162859	0.02	26.6	2.41933
Burkholderia fortuita sp. nov. LMG 29320T	Ca. Burkholderia verschuerenii UZHbot4	0.162508	0.02	26.6	2.41986
Burkholderia fortuita sp. nov. LMG 29320T	Ca. Burkholderia brachyanthoides UZHbot7	0.162991	0.02	26.6	2.41913
Burkholderia concitans sp. nov. LMG 29315T	Ca. Burkholderia kirkii UZHbot1	0.163141	0.02	26.5	2.4189
Burkholderia cordobensis LMG 27620T	Ca. Burkholderia brachyanthoides UZHbot7	0.163722	0.02	26.5	2.41802
Burkholderia cordobensis YI23	Ca. Burkholderia brachyanthoides UZHbot7	0.163247	0.02	26.5	2.41874
Burkholderia arvi sp. nov. LMG 29317T	Ca. Burkholderia verschuerenii UZHbot4	0.163171	0.02	26.5	2.41886
Burkholderia arvi sp. nov. LMG 29317T	Burkholderia grimmiae R27T	0.163606	0.02	26.5	2.4182
Burkholderia hypogeia sp. nov. LMG 29322T	Ca. Burkholderia verschuerenii UZHbot4	0.163222	0.02	26.5	2.41878
Burkholderia hypogeia sp. nov. LMG 29322T	Ca. Burkholderia brachyanthoides UZHbot7	0.163664	0.02	26.5	2.41811
Burkholderia catudaia sp. nov. LMG 29318T	Ca. Burkholderia verschuerenii UZHbot4	0.163595	0.02	26.5	2.41821
Burkholderia catudaia sp. nov. LMG 29318T	Burkholderia grimmiae R27T	0.163494	0.02	26.5	2.41837
Burkholderia sp. MR1	Ca. Burkholderia kirkii UZHbot1	0.163272	0.02	26.5	2.41871
Burkholderia peredens sp. nov. LMG 29314T	Ca. Burkholderia brachyanthoides UZHbot7	0.163312	0.02	26.5	2.41865
Burkholderia grimmiae R27T	Burkholderia sp. RPE64	0.163706	0.02	26.5	2.41805
Burkholderia glebae sp. nov. LMG 29325T	Ca. Burkholderia verschuerenii UZHbot4	0.16375	0.02	26.5	2.41798
Burkholderia glebae sp. nov. LMG 29325T	Burkholderia grimmiae R27T	0.163123	0.02	26.5	2.41893
Burkholderia glathei PML1	Burkholderia sordidicola LMG 22029T	0.164259	0.02	26.4	2.4172
Burkholderia catudaia sp. nov. LMG 29318T	Ca. Burkholderia brachyanthoides UZHbot7	0.16427	0.02	26.4	2.41718
Burkholderia calidae sp. nov. LMG 29321T	Ca. Burkholderia humilis UZHbot5	0.164336	0.02	26.4	2.41708
Burkholderia grimmiae R27T	Ca. Burkholderia schumannianae UZHbot8	0.164019	0.02	26.4	2.41757
Ca. Burkholderia schumannianae UZHbot8	Ca. Burkholderia verschuerenii UZHbot4	0.163984	0.02	26.4	2.41762
Burkholderia glebae sp. nov. LMG 29325T	Ca. Burkholderia brachyanthoides UZHbot7	0.163825	0.02	26.4	2.41786
Burkholderia zhejiangensis SJ98	Ca. Burkholderia humilis UZHbot5	0.165003	0.02	26.3	2.41605
Burkholderia zhejiangensis CEIBS43	Ca. Burkholderia humilis UZHbot5	0.164897	0.02	26.3	2.41622
Burkholderia arvi sp. nov. LMG 29317T	Ca. Burkholderia brachyanthoides UZHbot7	0.164925	0.02	26.3	2.41617
Burkholderia turbans sp. nov. LMG 29316T	Ca. Burkholderia verschuerenii UZHbot4	0.16459	0.02	26.3	2.41669
Burkholderia turbans sp. nov. LMG 29316T	Ca. Burkholderia brachyanthoides UZHbot7	0.165083	0.02	26.3	2.41593
Burkholderia temeraria sp. nov. LMG 29319T	Ca. Burkholderia humilis UZHbot5	0.165137	0.02	26.3	2.41584
Burkholderia grimmiae R27T	Burkholderia hypogeia sp. nov. LMG 29322T	0.164897	0.02	26.3	2.41622
Burkholderia zhejiangensis OP1T	Ca. Burkholderia humilis UZHbot5	0.165069	0.02	26.3	2.41595
Burkholderia concitans sp. nov. LMG 29315T	Ca. Burkholderia verschuerenii UZHbot4	0.165222	0.02	26.2	2.41571
Burkholderia cordobensis YI23	Ca. Burkholderia humilis UZHbot5	0.165501	0.02	26.2	2.41528
Ca. Burkholderia brachyanthoides UZHbot7	Ca. Burkholderia kirkii UZHbot1	0.16584	0.02	26.2	2.41475
Ca. Burkholderia brachyanthoides UZHbot7	Ca. Burkholderia humilis UZHbot5	0.165471	0.02	26.2	2.41532
Burkholderia sp. RPE64	Ca. Burkholderia verschuerenii UZHbot4	0.165173	0.02	26.2	2.41579
Burkholderia sp. MR1	Ca. Burkholderia verschuerenii UZHbot4	0.165207	0.02	26.2	2.41574
Burkholderia sp. RPE67	Ca. Burkholderia humilis UZHbot5	0.165229	0.02	26.2	2.4157
Burkholderia jiangsuensis MP1T	Ca. Burkholderia humilis UZHbot5	0.166035	0.02	26.1	2.41444
Burkholderia cordobensis LMG 27620T	Ca. Burkholderia humilis UZHbot5	0.166188	0.02	26.1	2.4142
Burkholderia glathei PML1	Burkholderia sp. Leaf177	0.16653	0.02	26.1	2.41366
Ca. Burkholderia humilis UZHbot5	Ca. Burkholderia schumannianae UZHbot8	0.166046	0.02	26.1	2.41443
Burkholderia sp. RPE64	Ca. Burkholderia brachyanthoides UZHbot7	0.165994	0.02	26.1	2.41451
Burkholderia sp. MR1	Ca. Burkholderia brachyanthoides UZHbot7	0.166353	0.02	26.1	2.41394
Burkholderia megalochromosomata JC2949T	Ca. Burkholderia humilis UZHbot5	0.167218	0.02	26	2.41258
Burkholderia concitans sp. nov. LMG 29315T	Ca. Burkholderia brachyanthoides UZHbot7	0.16662	0.02	26	2.41352
Ca. Burkholderia humilis UZHbot5	Ca. Burkholderia kirkii UZHbot2	0.166782	0.02	26	2.41327
Ca. Burkholderia humilis UZHbot5	Ca. Burkholderia pumila UZHbot3	0.16717	0.02	26	2.41265
Burkholderia hypogeia sp. nov. LMG 29322T	Ca. Burkholderia humilis UZHbot5	0.166648	0.02	26	2.41348
Burkholderia catudaia sp. nov. LMG 29318T	Ca. Burkholderia humilis UZHbot5	0.166909	0.02	26	2.41307
Burkholderia grimmiae R27T	Ca. Burkholderia kirkii UZHbot1	0.167104	0.02	26	2.41276
Burkholderia fortuita sp. nov. LMG 29320T	Ca. Burkholderia humilis UZHbot5	0.166711	0.02	26	2.41338
Ca. Burkholderia kirkii UZHbot1	Ca. Burkholderia verschuerenii UZHbot4	0.167479	0.02	25.9	2.41216
Burkholderia arvi sp. nov. LMG 29317T	Ca. Burkholderia humilis UZHbot5	0.167298	0.02	25.9	2.41245
Burkholderia peredens sp. nov. LMG 29314T	Ca. Burkholderia humilis UZHbot5	0.167392	0.02	25.9	2.4123
Burkholderia pedi sp. nov. LMG 29323T	Ca. Burkholderia humilis UZHbot5	0.168087	0.01	25.8	2.41119
Burkholderia ptereochthonis sp. nov. LMG 29326T	Ca. Burkholderia humilis UZHbot5	0.168229	0.01	25.8	2.41096
Ca. Burkholderia pumila UZHbot3	Ca. Burkholderia verschuerenii UZHbot4	0.168243	0.01	25.8	2.41094
Burkholderia glebae sp. nov. LMG 29325T	Ca. Burkholderia humilis UZHbot5	0.168391	0.01	25.8	2.4107
Ca. Burkholderia calva UZHbot6	Ca. Burkholderia kirkii UZHbot2	0.169373	0.01	25.7	2.40911
Ca. Burkholderia brachyanthoides UZHbot7	Ca. Burkholderia pumila UZHbot3	0.169003	0.01	25.7	2.40971
Burkholderia sp. RPE64	Ca. Burkholderia humilis UZHbot5	0.169081	0.01	25.7	2.40959
Burkholderia zhejiangensis SJ98	Ca. Burkholderia calva UZHbot6	0.170101	0.01	25.6	2.40792
Burkholderia calidae sp. nov. LMG 29321T	Ca. Burkholderia pumila UZHbot3	0.169402	0.01	25.6	2.40907
Burkholderia turbans sp. nov. LMG 29316T	Ca. Burkholderia humilis UZHbot5	0.169426	0.01	25.6	2.40903
Burkholderia temeraria sp. nov. LMG 29319T	Ca. Burkholderia calva UZHbot6	0.169613	0.01	25.6	2.40872
Burkholderia grimmiae R27T	Ca. Burkholderia verschuerenii UZHbot4	0.169681	0.01	25.6	2.40861
Ca. Burkholderia pumila UZHbot3	Ca. Burkholderia schumannianae UZHbot8	0.1698	0.01	25.6	2.40842
Burkholderia sordidicola LMG 22029T	Burkholderia udeis LMG 27134T	0.169643	0.01	25.6	2.40867
Burkholderia zhejiangensis SJ98	Ca. Burkholderia pumila UZHbot3	0.170424	0.01	25.5	2.40739
Burkholderia zhejiangensis CEIBS43	Ca. Burkholderia calva UZHbot6	0.170267	0.01	25.5	2.40765
Burkholderia zhejiangensis CEIBS43	Ca. Burkholderia pumila UZHbot3	0.170363	0.01	25.5	2.40749
Burkholderia jiangsuensis MP1T	Ca. Burkholderia calva UZHbot6	0.17056	0.01	25.5	2.40717
Ca. Burkholderia calva UZHbot6	Ca. Burkholderia schumannianae UZHbot8	0.170399	0.01	25.5	2.40743
Burkholderia concitans sp. nov. LMG 29315T	Ca. Burkholderia humilis UZHbot5	0.170314	0.01	25.5	2.40757
Burkholderia cordobensis YI23	Ca. Burkholderia pumila UZHbot3	0.170718	0.01	25.5	2.40691
Burkholderia calidae sp. nov. LMG 29321T	Ca. Burkholderia calva UZHbot6	0.170548	0.01	25.5	2.40719
Burkholderia temeraria sp. nov. LMG 29319T	Ca. Burkholderia pumila UZHbot3	0.170242	0.01	25.5	2.40769
Burkholderia sp. MR1	Ca. Burkholderia humilis UZHbot5	0.170337	0.01	25.5	2.40754
Burkholderia ptereochthonis sp. nov. LMG 29326T	Ca. Burkholderia calva UZHbot6	0.170393	0.01	25.5	2.40744
Burkholderia grimmiae R27T	Ca. Burkholderia brachyanthoides UZHbot7	0.170582	0.01	25.5	2.40713
Burkholderia sp. RPE67	Ca. Burkholderia pumila UZHbot3	0.170344	0.01	25.5	2.40753
Burkholderia zhejiangensis OP1T	Ca. Burkholderia calva UZHbot6	0.170148	0.01	25.5	2.40785
Burkholderia zhejiangensis OP1T	Ca. Burkholderia pumila UZHbot3	0.170478	0.01	25.5	2.4073
Burkholderia sordidicola LMG 22029T	Burkholderia sordidicola S170	0.170818	0.01	25.5	2.40674
Burkholderia megalochromosomata JC2949T	Ca. Burkholderia pumila UZHbot3	0.171416	0.01	25.4	2.40575
Burkholderia cordobensis LMG 27620T	Ca. Burkholderia pumila UZHbot3	0.171138	0.01	25.4	2.40621
Burkholderia pedi sp. nov. LMG 29323T	Ca. Burkholderia calva UZHbot6	0.17088	0.01	25.4	2.40664
Burkholderia arvi sp. nov. LMG 29317T	Ca. Burkholderia pumila UZHbot3	0.171013	0.01	25.4	2.40642
Ca. Burkholderia humilis UZHbot5	Ca. Burkholderia kirkii UZHbot1	0.170911	0.01	25.4	2.40659
Burkholderia hypogeia sp. nov. LMG 29322T	Ca. Burkholderia pumila UZHbot3	0.171059	0.01	25.4	2.40634
Burkholderia ptereochthonis sp. nov. LMG 29326T	Ca. Burkholderia pumila UZHbot3	0.170995	0.01	25.4	2.40645
Burkholderia sp. Leaf177	Burkholderia udeis LMG 27134T	0.170892	0.01	25.4	2.40662
Burkholderia fortuita sp. nov. LMG 29320T	Ca. Burkholderia pumila UZHbot3	0.171149	0.01	25.4	2.4062
Burkholderia megalochromosomata JC2949T	Ca. Burkholderia calva UZHbot6	0.17179	0.01	25.3	2.40513
Burkholderia jiangsuensis MP1T	Ca. Burkholderia pumila UZHbot3	0.171778	0.01	25.3	2.40515
Ca. Burkholderia calva UZHbot6	Ca. Burkholderia kirkii UZHbot1	0.171938	0.01	25.3	2.40488
Ca. Burkholderia kirkii UZHbot2	Ca. Burkholderia pumila UZHbot3	0.171921	0.01	25.3	2.40491
Burkholderia cordobensis YI23	Ca. Burkholderia calva UZHbot6	0.171832	0.01	25.3	2.40506
Burkholderia peredens sp. nov. LMG 29314T	Ca. Burkholderia calva UZHbot6	0.172039	0.01	25.3	2.40471
Burkholderia peredens sp. nov. LMG 29314T	Ca. Burkholderia pumila UZHbot3	0.17176	0.01	25.3	2.40518
Burkholderia glathei LMG 14190T	Ca. Burkholderia kirkii UZHbot2	0.171566	0.01	25.3	2.4055
Burkholderia sp. RPE67	Ca. Burkholderia calva UZHbot6	0.172157	0.01	25.3	2.40452
Burkholderia fortuita sp. nov. LMG 29320T	Ca. Burkholderia calva UZHbot6	0.171622	0.01	25.3	2.40541
Burkholderia sordidicola S170	Burkholderia sp. Leaf177	0.172167	0.01	25.3	2.4045
Ca. Burkholderia calva UZHbot6	Ca. Burkholderia humilis UZHbot5	0.172617	0.01	25.2	2.40374
Burkholderia concitans sp. nov. LMG 29315T	Ca. Burkholderia pumila UZHbot3	0.172591	0.01	25.2	2.40379
Burkholderia cordobensis LMG 27620T	Ca. Burkholderia calva UZHbot6	0.172343	0.01	25.2	2.4042
Burkholderia pedi sp. nov. LMG 29323T	Ca. Burkholderia pumila UZHbot3	0.1723	0.01	25.2	2.40428
Burkholderia hypogeia sp. nov. LMG 29322T	Ca. Burkholderia calva UZHbot6	0.172794	0.01	25.2	2.40345
Burkholderia catudaia sp. nov. LMG 29318T	Ca. Burkholderia pumila UZHbot3	0.172481	0.01	25.2	2.40397
Burkholderia sp. RPE64	Ca. Burkholderia pumila UZHbot3	0.172801	0.01	25.2	2.40343
Burkholderia sp. MR1	Ca. Burkholderia pumila UZHbot3	0.172641	0.01	25.2	2.4037
Burkholderia arationis sp. nov. LMG 29324T	Burkholderia glebae sp. nov. LMG 29325T	0.172981	0.01	25.2	2.40313
Burkholderia arvi sp. nov. LMG 29317T	Ca. Burkholderia calva UZHbot6	0.173484	0.01	25.1	2.40228
Burkholderia calidae sp. nov. LMG 29321T	Burkholderia telluris LMG 22936T	0.173521	0.01	25.1	2.40221
Burkholderia turbans sp. nov. LMG 29316T	Ca. Burkholderia pumila UZHbot3	0.173278	0.01	25.1	2.40263
Burkholderia ptereochthonis sp. nov. LMG 29326T	Burkholderia telluris LMG 22936T	0.173624	0.01	25.1	2.40204
Burkholderia glathei LMG 14190T	Burkholderia ptereochthonis sp. nov. LMG 29326T	0.173107	0.01	25.1	2.40292
Burkholderia arationis sp. nov. LMG 29324T	Ca. Burkholderia kirkii UZHbot2	0.173777	0.01	25.1	2.40178
Burkholderia glebae sp. nov. LMG 29325T	Ca. Burkholderia calva UZHbot6	0.173613	0.01	25.1	2.40206
Burkholderia glebae sp. nov. LMG 29325T	Ca. Burkholderia pumila UZHbot3	0.173352	0.01	25.1	2.4025
Ca. Burkholderia kirkii UZHbot1	Ca. Burkholderia pumila UZHbot3	0.174126	0.01	25	2.40118
Ca. Burkholderia calva UZHbot6	Ca. Burkholderia pumila UZHbot3	0.17386	0.01	25	2.40164
Burkholderia catudaia sp. nov. LMG 29318T	Ca. Burkholderia calva UZHbot6	0.173878	0.01	25	2.40161
Burkholderia sp. RPE64	Ca. Burkholderia calva UZHbot6	0.174309	0.01	25	2.40087
Burkholderia turbans sp. nov. LMG 29316T	Ca. Burkholderia calva UZHbot6	0.173886	0.01	25	2.40159
Burkholderia peredens sp. nov. LMG 29314T	Burkholderia telluris LMG 22936T	0.173851	0.01	25	2.40165
Burkholderia choica LMG 22940T	Ca. Burkholderia kirkii UZHbot2	0.174251	0.01	25	2.40097
Burkholderia glathei LMG 14190T	Burkholderia peredens sp. nov. LMG 29314T	0.174183	0.01	25	2.40109
Burkholderia arationis sp. nov. LMG 29324T	Burkholderia calidae sp. nov. LMG 29321T	0.17436	0.01	25	2.40078
Burkholderia telluris LMG 22936T	Ca. Burkholderia kirkii UZHbot2	0.174118	0.01	25	2.4012
Burkholderia telluris LMG 22936T	Burkholderia temeraria sp. nov. LMG 29319T	0.174483	0.01	25	2.40057
Burkholderia glebae sp. nov. LMG 29325T	Burkholderia telluris LMG 22936T	0.174408	0.01	25	2.4007
Burkholderia concitans sp. nov. LMG 29315T	Burkholderia glathei LMG 14190T	0.175153	0.01	24.9	2.39942
Burkholderia grimmiae R27T	Ca. Burkholderia humilis UZHbot5	0.174731	0.01	24.9	2.40014
Burkholderia choica LMG 22940T	Burkholderia ptereochthonis sp. nov. LMG 29326T	0.174596	0.01	24.9	2.40038
Burkholderia glathei LMG 14190T	Burkholderia megalochromosomata JC2949T	0.175159	0.01	24.9	2.39941
Burkholderia glathei LMG 14190T	Burkholderia pedi sp. nov. LMG 29323T	0.175049	0.01	24.9	2.3996
Burkholderia glathei LMG 14190T	Burkholderia sp. MR1	0.175011	0.01	24.9	2.39966
Burkholderia glathei LMG 14190T	Ca. Burkholderia schumannianae UZHbot8	0.174699	0.01	24.9	2.4002
Burkholderia arationis sp. nov. LMG 29324T	Burkholderia megalochromosomata JC2949T	0.175094	0.01	24.9	2.39952
Burkholderia arationis sp. nov. LMG 29324T	Burkholderia sp. RPE67	0.174897	0.01	24.9	2.39986
Burkholderia telluris LMG 22936T	Burkholderia zhejiangensis SJ98	0.175177	0.01	24.9	2.39938
Burkholderia telluris LMG 22936T	Burkholderia zhejiangensis OP1T	0.175265	0.01	24.9	2.39922
Burkholderia megalochromosomata JC2949T	Burkholderia telluris LMG 22936T	0.175324	0.01	24.8	2.39912
Burkholderia concitans sp. nov. LMG 29315T	Ca. Burkholderia calva UZHbot6	0.175303	0.01	24.8	2.39916
Burkholderia concitans sp. nov. LMG 29315T	Burkholderia telluris LMG 22936T	0.175723	0.01	24.8	2.39843
Burkholderia pedi sp. nov. LMG 29323T	Burkholderia telluris LMG 22936T	0.176028	0.01	24.8	2.3979
Burkholderia calidae sp. nov. LMG 29321T	Burkholderia choica LMG 22940T	0.175522	0.01	24.8	2.39878
Burkholderia calidae sp. nov. LMG 29321T	Burkholderia glathei LMG 14190T	0.175742	0.01	24.8	2.3984
Burkholderia sp. MR1	Ca. Burkholderia calva UZHbot6	0.17547	0.01	24.8	2.39887
Burkholderia sp. MR1	Burkholderia telluris LMG 22936T	0.175427	0.01	24.8	2.39894
Burkholderia terrestris LMG 22937T	Ca. Burkholderia kirkii UZHbot2	0.175909	0.01	24.8	2.39811
Burkholderia sp. RPE67	Burkholderia telluris LMG 22936T	0.175743	0.01	24.8	2.39839
Burkholderia arationis sp. nov. LMG 29324T	Burkholderia pedi sp. nov. LMG 29323T	0.175679	0.01	24.8	2.39851
Burkholderia arationis sp. nov. LMG 29324T	Burkholderia hypogeia sp. nov. LMG 29322T	0.175511	0.01	24.8	2.3988
Burkholderia arationis sp. nov. LMG 29324T	Burkholderia ptereochthonis sp. nov. LMG 29326T	0.175303	0.01	24.8	2.39916
Burkholderia telluris LMG 22936T	Burkholderia zhejiangensis CEIBS43	0.175468	0.01	24.8	2.39887
Burkholderia telluris LMG 22936T	Burkholderia turbans sp. nov. LMG 29316T	0.175774	0.01	24.8	2.39834
Burkholderia glebae sp. nov. LMG 29325T	Burkholderia terrestris LMG 22937T	0.175358	0.01	24.8	2.39906
Burkholderia jiangsuensis MP1T	Burkholderia telluris LMG 22936T	0.176661	0.01	24.7	2.39679
Burkholderia cordobensis LMG 27620T	Burkholderia telluris LMG 22936T	0.176075	0.01	24.7	2.39782
Burkholderia cordobensis YI23	Burkholderia telluris LMG 22936T	0.176126	0.01	24.7	2.39773
Burkholderia arvi sp. nov. LMG 29317T	Burkholderia telluris LMG 22936T	0.176194	0.01	24.7	2.39761
Burkholderia catudaia sp. nov. LMG 29318T	Burkholderia telluris LMG 22936T	0.176236	0.01	24.7	2.39754
Burkholderia calidae sp. nov. LMG 29321T	Burkholderia terrestris LMG 22937T	0.176256	0.01	24.7	2.3975
Burkholderia ptereochthonis sp. nov. LMG 29326T	Burkholderia terrestris LMG 22937T	0.176651	0.01	24.7	2.39681
Burkholderia choica LMG 22940T	Burkholderia concitans sp. nov. LMG 29315T	0.176752	0.01	24.7	2.39663
Burkholderia choica LMG 22940T	Burkholderia sp. MR1	0.176671	0.01	24.7	2.39677
Burkholderia choica LMG 22940T	Burkholderia glebae sp. nov. LMG 29325T	0.176741	0.01	24.7	2.39665
Burkholderia glathei LMG 14190T	Burkholderia zhejiangensis SJ98	0.176747	0.01	24.7	2.39664
Burkholderia glathei LMG 14190T	Ca. Burkholderia kirkii UZHbot1	0.176707	0.01	24.7	2.39671
Burkholderia glathei LMG 14190T	Burkholderia temeraria sp. nov. LMG 29319T	0.176104	0.01	24.7	2.39777
Burkholderia glathei LMG 14190T	Burkholderia sp. RPE67	0.17661	0.01	24.7	2.39688
Burkholderia glathei LMG 14190T	Burkholderia zhejiangensis OP1T	0.176652	0.01	24.7	2.39681
Burkholderia arationis sp. nov. LMG 29324T	Burkholderia jiangsuensis MP1T	0.176723	0.01	24.7	2.39668
Burkholderia arationis sp. nov. LMG 29324T	Burkholderia sp. MR1	0.176751	0.01	24.7	2.39663
Burkholderia arationis sp. nov. LMG 29324T	Burkholderia peredens sp. nov. LMG 29314T	0.176136	0.01	24.7	2.39771
Burkholderia telluris LMG 22936T	Ca. Burkholderia schumannianae UZHbot8	0.17677	0.01	24.7	2.3966
Burkholderia fortuita sp. nov. LMG 29320T	Burkholderia telluris LMG 22936T	0.176332	0.01	24.7	2.39737
Burkholderia concitans sp. nov. LMG 29315T	Burkholderia terrestris LMG 22937T	0.177567	0.01	24.6	2.39519
Burkholderia cordobensis YI23	Burkholderia glathei LMG 14190T	0.17743	0.01	24.6	2.39544
Burkholderia calidae sp. nov. LMG 29321T	Burkholderia humi LMG 22934T	0.177488	0.01	24.6	2.39534
Burkholderia sp. MR1	Burkholderia terrestris LMG 22937T	0.177569	0.01	24.6	2.39519
Burkholderia peredens sp. nov. LMG 29314T	Burkholderia terrestris LMG 22937T	0.177321	0.01	24.6	2.39563
Burkholderia grimmiae R27T	Ca. Burkholderia pumila UZHbot3	0.176977	0.01	24.6	2.39624
Burkholderia choica LMG 22940T	Burkholderia peredens sp. nov. LMG 29314T	0.177075	0.01	24.6	2.39606
Burkholderia glathei LMG 14190T	Burkholderia zhejiangensis CEIBS43	0.176824	0.01	24.6	2.3965
Burkholderia glathei LMG 14190T	Burkholderia jiangsuensis MP1T	0.176829	0.01	24.6	2.3965
Burkholderia glathei LMG 14190T	Burkholderia sp. RPE64	0.177175	0.01	24.6	2.39589
Burkholderia glathei LMG 14190T	Burkholderia grimmiae R27T	0.177324	0.01	24.6	2.39562
Burkholderia humi LMG 22934T	Ca. Burkholderia kirkii UZHbot2	0.176892	0.01	24.6	2.39639
Burkholderia arationis sp. nov. LMG 29324T	Burkholderia zhejiangensis SJ98	0.177078	0.01	24.6	2.39606
Burkholderia arationis sp. nov. LMG 29324T	Burkholderia concitans sp. nov. LMG 29315T	0.177238	0.01	24.6	2.39578
Burkholderia arationis sp. nov. LMG 29324T	Burkholderia cordobensis LMG 27620T	0.176925	0.01	24.6	2.39633
Burkholderia arationis sp. nov. LMG 29324T	Burkholderia cordobensis YI23	0.177392	0.01	24.6	2.3955
Burkholderia fortuita sp. nov. LMG 29320T	Burkholderia glathei LMG 14190T	0.177017	0.01	24.6	2.39616
Burkholderia concitans sp. nov. LMG 29315T	Burkholderia humi LMG 22934T	0.178286	0.01	24.5	2.39392
Burkholderia cordobensis LMG 27620T	Burkholderia glathei LMG 14190T	0.177693	0.01	24.5	2.39497
Burkholderia arvi sp. nov. LMG 29317T	Burkholderia choica LMG 22940T	0.177715	0.01	24.5	2.39493
Burkholderia sp. RPE64	Burkholderia telluris LMG 22936T	0.177913	0.01	24.5	2.39458
Burkholderia choica LMG 22940T	Burkholderia zhejiangensis SJ98	0.178151	0.01	24.5	2.39416
Burkholderia choica LMG 22940T	Burkholderia zhejiangensis CEIBS43	0.177772	0.01	24.5	2.39483
Burkholderia choica LMG 22940T	Burkholderia megalochromosomata JC2949T	0.177653	0.01	24.5	2.39504
Burkholderia choica LMG 22940T	Burkholderia jiangsuensis MP1T	0.177593	0.01	24.5	2.39515
Burkholderia choica LMG 22940T	Burkholderia turbans sp. nov. LMG 29316T	0.177734	0.01	24.5	2.3949
Burkholderia choica LMG 22940T	Burkholderia sp. RPE67	0.178056	0.01	24.5	2.39433
Burkholderia choica LMG 22940T	Ca. Burkholderia schumannianae UZHbot8	0.17782	0.01	24.5	2.39475
Burkholderia choica LMG 22940T	Burkholderia zhejiangensis OP1T	0.177633	0.01	24.5	2.39508
Burkholderia glathei LMG 14190T	Burkholderia turbans sp. nov. LMG 29316T	0.17824	0.01	24.5	2.394
Burkholderia humi LMG 22934T	Burkholderia sp. MR1	0.178118	0.01	24.5	2.39422
Burkholderia humi LMG 22934T	Burkholderia peredens sp. nov. LMG 29314T	0.177944	0.01	24.5	2.39453
Burkholderia humi LMG 22934T	Burkholderia ptereochthonis sp. nov. LMG 29326T	0.177946	0.01	24.5	2.39452
Burkholderia humi LMG 22934T	Burkholderia sp. RPE67	0.177896	0.01	24.5	2.39461
Burkholderia sp. RPE67	Burkholderia terrestris LMG 22937T	0.177956	0.01	24.5	2.3945
Burkholderia arationis sp. nov. LMG 29324T	Burkholderia zhejiangensis CEIBS43	0.178338	0.01	24.5	2.39382
Burkholderia arationis sp. nov. LMG 29324T	Burkholderia catudaia sp. nov. LMG 29318T	0.178125	0.01	24.5	2.3942
Burkholderia arationis sp. nov. LMG 29324T	Burkholderia turbans sp. nov. LMG 29316T	0.178361	0.01	24.5	2.39378
Burkholderia arationis sp. nov. LMG 29324T	Burkholderia temeraria sp. nov. LMG 29319T	0.177794	0.01	24.5	2.39479
Burkholderia arationis sp. nov. LMG 29324T	Burkholderia grimmiae R27T	0.178147	0.01	24.5	2.39417
Burkholderia megalochromosomata JC2949T	Burkholderia terrestris LMG 22937T	0.17849	0.01	24.4	2.39355
Burkholderia jiangsuensis MP1T	Burkholderia terrestris LMG 22937T	0.178711	0.01	24.4	2.39316
Burkholderia arvi sp. nov. LMG 29317T	Burkholderia glathei LMG 14190T	0.179068	0.01	24.4	2.39252
Burkholderia hypogeia sp. nov. LMG 29322T	Burkholderia telluris LMG 22936T	0.178464	0.01	24.4	2.3936
Burkholderia catudaia sp. nov. LMG 29318T	Burkholderia glathei LMG 14190T	0.178476	0.01	24.4	2.39358
Burkholderia sp. RPE64	Burkholderia terrestris LMG 22937T	0.179021	0.01	24.4	2.3926
Burkholderia temeraria sp. nov. LMG 29319T	Burkholderia terrestris LMG 22937T	0.178658	0.01	24.4	2.39325
Burkholderia terrestris LMG 22937T	Burkholderia turbans sp. nov. LMG 29316T	0.178666	0.01	24.4	2.39324
Burkholderia terrestris LMG 22937T	Ca. Burkholderia schumannianae UZHbot8	0.178634	0.01	24.4	2.3933
Burkholderia grimmiae R27T	Ca. Burkholderia calva UZHbot6	0.178535	0.01	24.4	2.39347
Burkholderia grimmiae R27T	Burkholderia telluris LMG 22936T	0.178536	0.01	24.4	2.39347
Burkholderia choica LMG 22940T	Burkholderia cordobensis YI23	0.178886	0.01	24.4	2.39284
Burkholderia choica LMG 22940T	Burkholderia pedi sp. nov. LMG 29323T	0.17889	0.01	24.4	2.39284
Burkholderia choica LMG 22940T	Burkholderia sp. RPE64	0.178546	0.01	24.4	2.39345
Burkholderia choica LMG 22940T	Burkholderia temeraria sp. nov. LMG 29319T	0.178485	0.01	24.4	2.39356
Burkholderia choica LMG 22940T	Burkholderia fortuita sp. nov. LMG 29320T	0.179078	0.01	24.4	2.3925
Burkholderia glathei LMG 14190T	Burkholderia glebae sp. nov. LMG 29325T	0.178766	0.01	24.4	2.39306
Burkholderia humi LMG 22934T	Burkholderia sp. RPE64	0.178999	0.01	24.4	2.39264
Burkholderia humi LMG 22934T	Ca. Burkholderia schumannianae UZHbot8	0.178727	0.01	24.4	2.39313
Burkholderia arationis sp. nov. LMG 29324T	Burkholderia arvi sp. nov. LMG 29317T	0.1788	0.01	24.4	2.393
Burkholderia arationis sp. nov. LMG 29324T	Burkholderia sp. RPE64	0.178913	0.01	24.4	2.3928
Burkholderia arationis sp. nov. LMG 29324T	Ca. Burkholderia schumannianae UZHbot8	0.178643	0.01	24.4	2.39328
Burkholderia arationis sp. nov. LMG 29324T	Burkholderia fortuita sp. nov. LMG 29320T	0.178842	0.01	24.4	2.39292
Burkholderia arationis sp. nov. LMG 29324T	Burkholderia zhejiangensis OP1T	0.178433	0.01	24.4	2.39366
Burkholderia telluris LMG 22936T	Ca. Burkholderia kirkii UZHbot1	0.178785	0.01	24.4	2.39303
Burkholderia cordobensis LMG 27620T	Burkholderia terrestris LMG 22937T	0.179218	0.01	24.3	2.39225
Burkholderia cordobensis LMG 27620T	Burkholderia humi LMG 22934T	0.179528	0.01	24.3	2.39169
Burkholderia cordobensis YI23	Burkholderia terrestris LMG 22937T	0.17929	0.01	24.3	2.39212
Burkholderia pedi sp. nov. LMG 29323T	Burkholderia terrestris LMG 22937T	0.179642	0.01	24.3	2.39148
Burkholderia arvi sp. nov. LMG 29317T	Burkholderia terrestris LMG 22937T	0.179577	0.01	24.3	2.3916
Burkholderia catudaia sp. nov. LMG 29318T	Burkholderia choica LMG 22940T	0.179763	0.01	24.3	2.39127
Burkholderia terrestris LMG 22937T	Burkholderia zhejiangensis SJ98	0.179832	0.01	24.3	2.39114
Burkholderia terrestris LMG 22937T	Burkholderia zhejiangensis OP1T	0.179908	0.01	24.3	2.39101
Burkholderia choica LMG 22940T	Burkholderia cordobensis LMG 27620T	0.179485	0.01	24.3	2.39177
Burkholderia glathei LMG 14190T	Burkholderia hypogeia sp. nov. LMG 29322T	0.17946	0.01	24.3	2.39181
Burkholderia humi LMG 22934T	Burkholderia megalochromosomata JC2949T	0.179315	0.01	24.3	2.39208
Burkholderia humi LMG 22934T	Burkholderia jiangsuensis MP1T	0.179812	0.01	24.3	2.39118
Burkholderia humi LMG 22934T	Burkholderia pedi sp. nov. LMG 29323T	0.179673	0.01	24.3	2.39143
Burkholderia arationis sp. nov. LMG 29324T	Ca. Burkholderia kirkii UZHbot1	0.17969	0.01	24.3	2.3914
Burkholderia glebae sp. nov. LMG 29325T	Burkholderia humi LMG 22934T	0.179599	0.01	24.3	2.39156
Burkholderia cordobensis YI23	Burkholderia humi LMG 22934T	0.180018	0.01	24.2	2.3908
Burkholderia catudaia sp. nov. LMG 29318T	Burkholderia terrestris LMG 22937T	0.180578	0.01	24.2	2.38979
Burkholderia terrestris LMG 22937T	Burkholderia zhejiangensis CEIBS43	0.180138	0.01	24.2	2.39059
Burkholderia grimmiae R27T	Burkholderia terrestris LMG 22937T	0.18064	0.01	24.2	2.38968
Burkholderia choica LMG 22940T	Ca. Burkholderia kirkii UZHbot1	0.18032	0.01	24.2	2.39026
Burkholderia choica LMG 22940T	Burkholderia hypogeia sp. nov. LMG 29322T	0.180458	0.01	24.2	2.39001
Burkholderia choica LMG 22940T	Burkholderia grimmiae R27T	0.18062	0.01	24.2	2.38971
Burkholderia humi LMG 22934T	Burkholderia zhejiangensis SJ98	0.180574	0.01	24.2	2.3898
Burkholderia humi LMG 22934T	Burkholderia temeraria sp. nov. LMG 29319T	0.180013	0.01	24.2	2.39081
Burkholderia telluris LMG 22936T	Ca. Burkholderia brachyanthoides UZHbot7	0.18004	0.01	24.2	2.39077
Burkholderia fortuita sp. nov. LMG 29320T	Burkholderia terrestris LMG 22937T	0.180647	0.01	24.2	2.38966
Burkholderia arvi sp. nov. LMG 29317T	Burkholderia humi LMG 22934T	0.180776	0.01	24.1	2.38943
Burkholderia catudaia sp. nov. LMG 29318T	Burkholderia humi LMG 22934T	0.181117	0.01	24.1	2.3888
Burkholderia grimmiae R27T	Burkholderia humi LMG 22934T	0.180896	0.01	24.1	2.38921
Burkholderia glathei LMG 14190T	Ca. Burkholderia verschuerenii UZHbot4	0.180886	0.01	24.1	2.38923
Burkholderia humi LMG 22934T	Burkholderia zhejiangensis CEIBS43	0.181038	0.01	24.1	2.38895
Burkholderia humi LMG 22934T	Burkholderia zhejiangensis OP1T	0.180837	0.01	24.1	2.38932
Burkholderia arationis sp. nov. LMG 29324T	Ca. Burkholderia brachyanthoides UZHbot7	0.181408	0.01	24.1	2.38827
Burkholderia telluris LMG 22936T	Ca. Burkholderia verschuerenii UZHbot4	0.180761	0.01	24.1	2.38946
Burkholderia fortuita sp. nov. LMG 29320T	Burkholderia humi LMG 22934T	0.181523	0.01	24.1	2.38806
Burkholderia hypogeia sp. nov. LMG 29322T	Burkholderia terrestris LMG 22937T	0.181682	0.01	24	2.38777
Burkholderia choica LMG 22940T	Ca. Burkholderia brachyanthoides UZHbot7	0.18188	0	24	2.3874
Burkholderia glathei LMG 14190T	Ca. Burkholderia brachyanthoides UZHbot7	0.181625	0.01	24	2.38787
Burkholderia humi LMG 22934T	Ca. Burkholderia brachyanthoides UZHbot7	0.18209	0	24	2.38702
Burkholderia humi LMG 22934T	Burkholderia hypogeia sp. nov. LMG 29322T	0.181708	0.01	24	2.38772
Burkholderia humi LMG 22934T	Burkholderia turbans sp. nov. LMG 29316T	0.18162	0.01	24	2.38788
Burkholderia arationis sp. nov. LMG 29324T	Ca. Burkholderia verschuerenii UZHbot4	0.18174	0.01	24	2.38766
Burkholderia terrestris LMG 22937T	Ca. Burkholderia kirkii UZHbot1	0.182616	0	23.9	2.38604
Burkholderia terrestris LMG 22937T	Ca. Burkholderia brachyanthoides UZHbot7	0.183025	0	23.9	2.38528
Burkholderia terrestris LMG 22937T	Ca. Burkholderia crenata UZHbot9	0.182502	0	23.9	2.38625
Burkholderia choica LMG 22940T	Ca. Burkholderia verschuerenii UZHbot4	0.182487	0	23.9	2.38628
Burkholderia choica LMG 22940T	Ca. Burkholderia crenata UZHbot9	0.182628	0	23.9	2.38602
Burkholderia humi LMG 22934T	Ca. Burkholderia kirkii UZHbot1	0.182496	0	23.9	2.38627
Burkholderia terrestris LMG 22937T	Ca. Burkholderia verschuerenii UZHbot4	0.183581	0	23.8	2.38424
Burkholderia humi LMG 22934T	Ca. Burkholderia verschuerenii UZHbot4	0.184331	0	23.7	2.38284
Burkholderia choica LMG 22940T	Burkholderia glathei PML1	0.185235	0	23.6	2.38113
Burkholderia glathei LMG 14190T	Ca. Burkholderia crenata UZHbot9	0.185543	0	23.6	2.38054
Burkholderia telluris LMG 22936T	Ca. Burkholderia crenata UZHbot9	0.185075	0	23.6	2.38143
Burkholderia telluris LMG 22936T	Ca. Burkholderia humilis UZHbot5	0.185552	0	23.6	2.38052
Ca. Burkholderia crenata UZHbot9	Ca. Burkholderia humilis UZHbot5	0.186021	0	23.5	2.37963
Burkholderia arationis sp. nov. LMG 29324T	Ca. Burkholderia humilis UZHbot5	0.18607	0	23.5	2.37954
Burkholderia glathei LMG 14190T	Ca. Burkholderia calva UZHbot6	0.18666	0	23.4	2.37841
Burkholderia glathei LMG 14190T	Ca. Burkholderia humilis UZHbot5	0.186639	0	23.4	2.37845
Burkholderia humi LMG 22934T	Ca. Burkholderia crenata UZHbot9	0.186471	0	23.4	2.37877
Burkholderia choica LMG 22940T	Ca. Burkholderia humilis UZHbot5	0.18792	0	23.3	2.37597
Burkholderia choica LMG 22940T	Ca. Burkholderia pumila UZHbot3	0.188066	0	23.3	2.37569
Burkholderia choica LMG 22940T	Burkholderia sordidicola S170	0.187992	0	23.3	2.37583
Burkholderia arationis sp. nov. LMG 29324T	Ca. Burkholderia crenata UZHbot9	0.187423	0	23.3	2.37694
Burkholderia telluris LMG 22936T	Ca. Burkholderia calva UZHbot6	0.187483	0	23.3	2.37682
Burkholderia telluris LMG 22936T	Ca. Burkholderia pumila UZHbot3	0.187378	0	23.3	2.37702
Burkholderia choica LMG 22940T	Burkholderia udeis LMG 27134T	0.188831	0	23.2	2.3742
Burkholderia glathei LMG 14190T	Ca. Burkholderia pumila UZHbot3	0.188287	0	23.2	2.37526
Burkholderia humi LMG 22934T	Ca. Burkholderia humilis UZHbot5	0.18848	0	23.2	2.37488
Burkholderia glathei PML1	Burkholderia terrestris LMG 22937T	0.189403	0	23.1	2.37308
Burkholderia terrestris LMG 22937T	Ca. Burkholderia humilis UZHbot5	0.18928	0	23.1	2.37332
Burkholderia terrestris LMG 22937T	Ca. Burkholderia pumila UZHbot3	0.189335	0	23.1	2.37321
Burkholderia choica LMG 22940T	Ca. Burkholderia calva UZHbot6	0.18951	0	23.1	2.37287
Burkholderia arationis sp. nov. LMG 29324T	Ca. Burkholderia calva UZHbot6	0.189587	0	23.1	2.37272
Burkholderia arationis sp. nov. LMG 29324T	Ca. Burkholderia pumila UZHbot3	0.189145	0	23.1	2.37358
Burkholderia glathei PML1	Burkholderia humi LMG 22934T	0.189935	0	23	2.37203
Burkholderia glathei PML1	Burkholderia telluris LMG 22936T	0.190005	0	23	2.37189
Burkholderia humi LMG 22934T	Ca. Burkholderia pumila UZHbot3	0.190172	0	23	2.37156
Ca. Burkholderia crenata UZHbot9	Ca. Burkholderia schumannianae UZHbot8	0.191595	0	22.9	2.36874
Burkholderia peredens sp. nov. LMG 29314T	Ca. Burkholderia crenata UZHbot9	0.190787	0	22.9	2.37035
Burkholderia terrestris LMG 22937T	Ca. Burkholderia calva UZHbot6	0.191566	0	22.9	2.36879
Burkholderia terrestris LMG 22937T	Burkholderia udeis LMG 27134T	0.19093	0	22.9	2.37006
Burkholderia humi LMG 22934T	Ca. Burkholderia calva UZHbot6	0.190771	0	22.9	2.37038
Burkholderia arationis sp. nov. LMG 29324T	Burkholderia glathei PML1	0.191284	0	22.9	2.36936
Burkholderia sordidicola S170	Burkholderia terrestris LMG 22937T	0.191487	0	22.9	2.36895
Burkholderia jiangsuensis MP1T	Ca. Burkholderia crenata UZHbot9	0.192279	0	22.8	2.36737
Burkholderia concitans sp. nov. LMG 29315T	Ca. Burkholderia crenata UZHbot9	0.192188	0	22.8	2.36755
Burkholderia cordobensis YI23	Ca. Burkholderia crenata UZHbot9	0.191946	0	22.8	2.36803
Ca. Burkholderia crenata UZHbot9	Ca. Burkholderia kirkii UZHbot2	0.19192	0	22.8	2.36809
Burkholderia calidae sp. nov. LMG 29321T	Ca. Burkholderia crenata UZHbot9	0.192474	0	22.8	2.36697
Burkholderia sp. RPE64	Ca. Burkholderia crenata UZHbot9	0.192224	0	22.8	2.36748
Burkholderia temeraria sp. nov. LMG 29319T	Ca. Burkholderia crenata UZHbot9	0.191788	0	22.8	2.36835
Burkholderia ptereochthonis sp. nov. LMG 29326T	Ca. Burkholderia crenata UZHbot9	0.191624	0	22.8	2.36868
Burkholderia glathei LMG 14190T	Burkholderia glathei PML1	0.192499	0	22.8	2.36693
Burkholderia humi LMG 22934T	Burkholderia udeis LMG 27134T	0.192141	0	22.8	2.36764
Burkholderia humi LMG 22934T	Burkholderia sordidicola S170	0.192093	0	22.8	2.36774
Burkholderia sp. RPE67	Ca. Burkholderia crenata UZHbot9	0.192333	0	22.8	2.36726
Burkholderia fortuita sp. nov. LMG 29320T	Ca. Burkholderia crenata UZHbot9	0.192467	0	22.8	2.36699
Burkholderia glebae sp. nov. LMG 29325T	Ca. Burkholderia crenata UZHbot9	0.192134	0	22.8	2.36766
Burkholderia zhejiangensis CEIBS43	Ca. Burkholderia crenata UZHbot9	0.192895	0	22.7	2.36613
Burkholderia cordobensis LMG 27620T	Ca. Burkholderia crenata UZHbot9	0.192762	0	22.7	2.36639
Burkholderia pedi sp. nov. LMG 29323T	Ca. Burkholderia crenata UZHbot9	0.193137	0	22.7	2.36564
Ca. Burkholderia crenata UZHbot9	Ca. Burkholderia verschuerenii UZHbot4	0.193061	0	22.7	2.36579
Ca. Burkholderia crenata UZHbot9	Ca. Burkholderia kirkii UZHbot1	0.192695	0	22.7	2.36653
Burkholderia sp. MR1	Ca. Burkholderia crenata UZHbot9	0.193003	0	22.7	2.36591
Burkholderia arationis sp. nov. LMG 29324T	Burkholderia sordidicola S170	0.193159	0	22.7	2.36559
Burkholderia zhejiangensis SJ98	Ca. Burkholderia crenata UZHbot9	0.193401	0	22.6	2.3651
Burkholderia megalochromosomata JC2949T	Ca. Burkholderia crenata UZHbot9	0.193535	0	22.6	2.36483
Burkholderia hypogeia sp. nov. LMG 29322T	Ca. Burkholderia crenata UZHbot9	0.193716	0	22.6	2.36447
Burkholderia grimmiae R27T	Ca. Burkholderia crenata UZHbot9	0.193811	0	22.6	2.36427
Burkholderia glathei LMG 14190T	Burkholderia udeis LMG 27134T	0.193954	0	22.6	2.36398
Burkholderia glathei LMG 14190T	Burkholderia sordidicola S170	0.19395	0	22.6	2.36399
Burkholderia arationis sp. nov. LMG 29324T	Burkholderia udeis LMG 27134T	0.193689	0	22.6	2.36452
Burkholderia telluris LMG 22936T	Burkholderia udeis LMG 27134T	0.193808	0	22.6	2.36428
Burkholderia zhejiangensis OP1T	Ca. Burkholderia crenata UZHbot9	0.193738	0	22.6	2.36442
Burkholderia catudaia sp. nov. LMG 29318T	Ca. Burkholderia crenata UZHbot9	0.19466	0	22.5	2.36254
Burkholderia choica LMG 22940T	Burkholderia sordidicola LMG 22029T	0.19503	0	22.5	2.36179
Burkholderia sordidicola S170	Burkholderia telluris LMG 22936T	0.194906	0	22.5	2.36204
Burkholderia arvi sp. nov. LMG 29317T	Ca. Burkholderia crenata UZHbot9	0.195383	0	22.4	2.36106
Burkholderia glathei PML1	Ca. Burkholderia brachyanthoides UZHbot7	0.195402	0	22.4	2.36102
Ca. Burkholderia brachyanthoides UZHbot7	Ca. Burkholderia crenata UZHbot9	0.195631	0	22.4	2.36055
Ca. Burkholderia crenata UZHbot9	Ca. Burkholderia pumila UZHbot3	0.1954	0	22.4	2.36103
Burkholderia turbans sp. nov. LMG 29316T	Ca. Burkholderia crenata UZHbot9	0.195706	0	22.4	2.3604
Burkholderia choica LMG 22940T	Burkholderia sp. Leaf177	0.196039	0	22.4	2.35971
Burkholderia gladioli BSR3	Ca. Burkholderia kirkii UZHbot2	0.195981	0	22.4	2.35983
Ca. Burkholderia calva UZHbot6	Ca. Burkholderia crenata UZHbot9	0.196278	0	22.3	2.35922
Burkholderia glathei PML1	Ca. Burkholderia schumannianae UZHbot8	0.196734	0	22.3	2.35828
Burkholderia udeis LMG 27134T	Ca. Burkholderia kirkii UZHbot2	0.196831	0	22.3	2.35808
Burkholderia gladioli BSR3	Ca. Burkholderia crenata UZHbot9	0.196931	0	22.3	2.35787
Burkholderia gladioli BSR3	Ca. Burkholderia schumannianae UZHbot8	0.19692	0	22.3	2.35789
Burkholderia humi LMG 22934T	Burkholderia sordidicola LMG 22029T	0.196618	0	22.3	2.35852
Burkholderia sordidicola LMG 22029T	Burkholderia terrestris LMG 22937T	0.196511	0	22.3	2.35874
Burkholderia sordidicola LMG 22029T	Burkholderia telluris LMG 22936T	0.196348	0	22.3	2.35907
Burkholderia glathei PML1	Ca. Burkholderia kirkii UZHbot2	0.197284	0	22.2	2.35713
Burkholderia glathei PML1	Burkholderia pedi sp. nov. LMG 29323T	0.197455	0	22.2	2.35678
Burkholderia udeis LMG 27134T	Ca. Burkholderia schumannianae UZHbot8	0.197838	0	22.2	2.35598
Burkholderia glathei LMG 14190T	Burkholderia sordidicola LMG 22029T	0.197938	0	22.2	2.35577
Burkholderia arationis sp. nov. LMG 29324T	Burkholderia sordidicola LMG 22029T	0.197127	0	22.2	2.35746
Burkholderia concitans sp. nov. LMG 29315T	Burkholderia glathei PML1	0.198509	0	22.1	2.35457
Burkholderia glathei PML1	Burkholderia sp. MR1	0.19835	0	22.1	2.35491
Burkholderia sp. Leaf177	Burkholderia terrestris LMG 22937T	0.198589	0	22.1	2.35441
Burkholderia gladioli BSR3	Ca. Burkholderia kirkii UZHbot1	0.198215	0	22.1	2.35519
Burkholderia gladioli BSR3	Ca. Burkholderia brachyanthoides UZHbot7	0.1985	0	22.1	2.35459
Burkholderia gladioli BSR3	Burkholderia telluris LMG 22936T	0.198729	0	22.1	2.35411
Burkholderia humi LMG 22934T	Burkholderia sp. Leaf177	0.198469	0	22.1	2.35466
Burkholderia sordidicola LMG 22029T	Ca. Burkholderia kirkii UZHbot2	0.198834	0	22.1	2.35389
Burkholderia sordidicola S170	Ca. Burkholderia brachyanthoides UZHbot7	0.198104	0	22.1	2.35542
Burkholderia concitans sp. nov. LMG 29315T	Burkholderia gladioli BSR3	0.199549	0	22	2.35239
Burkholderia cordobensis YI23	Burkholderia glathei PML1	0.199046	0	22	2.35345
Burkholderia glathei PML1	Burkholderia zhejiangensis SJ98	0.199647	0	22	2.35218
Burkholderia glathei PML1	Burkholderia jiangsuensis MP1T	0.199473	0	22	2.35255
Burkholderia glathei PML1	Ca. Burkholderia kirkii UZHbot1	0.199547	0	22	2.35239
Burkholderia glathei PML1	Burkholderia sp. RPE64	0.19961	0	22	2.35226
Burkholderia glathei PML1	Burkholderia temeraria sp. nov. LMG 29319T	0.199335	0	22	2.35284
Burkholderia glathei PML1	Ca. Burkholderia pumila UZHbot3	0.199702	0	22	2.35206
Burkholderia glathei PML1	Burkholderia sp. RPE67	0.19922	0	22	2.35308
Burkholderia glathei PML1	Burkholderia zhejiangensis OP1T	0.199539	0	22	2.35241
Burkholderia sp. Leaf177	Burkholderia telluris LMG 22936T	0.199639	0	22	2.35219
Burkholderia gladioli BSR3	Burkholderia sp. MR1	0.199461	0	22	2.35257
Burkholderia gladioli BSR3	Burkholderia glathei LMG 14190T	0.199792	0	22	2.35187
Burkholderia glathei LMG 14190T	Burkholderia sp. Leaf177	0.199165	0	22	2.3532
Burkholderia arationis sp. nov. LMG 29324T	Burkholderia gladioli BSR3	0.199469	0	22	2.35255
Burkholderia concitans sp. nov. LMG 29315T	Burkholderia sordidicola S170	0.200067	0	21.9	2.35129
Burkholderia cordobensis LMG 27620T	Burkholderia glathei PML1	0.200251	0	21.9	2.3509
Burkholderia cordobensis YI23	Burkholderia udeis LMG 27134T	0.200551	0	21.9	2.35026
Burkholderia glathei PML1	Burkholderia zhejiangensis CEIBS43	0.199933	0	21.9	2.35157
Burkholderia glathei PML1	Ca. Burkholderia humilis UZHbot5	0.200628	0	21.9	2.3501
Burkholderia glathei PML1	Burkholderia hypogeia sp. nov. LMG 29322T	0.200716	0	21.9	2.34991
Burkholderia glathei PML1	Burkholderia peredens sp. nov. LMG 29314T	0.19999	0	21.9	2.35145
Burkholderia glathei PML1	Burkholderia glebae sp. nov. LMG 29325T	0.200243	0	21.9	2.35092
Burkholderia calidae sp. nov. LMG 29321T	Burkholderia glathei PML1	0.200651	0	21.9	2.35005
Burkholderia udeis LMG 27134T	Ca. Burkholderia verschuerenii UZHbot4	0.200414	0	21.9	2.35055
Burkholderia udeis LMG 27134T	Ca. Burkholderia brachyanthoides UZHbot7	0.200483	0	21.9	2.35041
Burkholderia udeis LMG 27134T	Ca. Burkholderia pumila UZHbot3	0.200582	0	21.9	2.3502
Burkholderia sp. MR1	Burkholderia udeis LMG 27134T	0.200598	0	21.9	2.35016
Burkholderia peredens sp. nov. LMG 29314T	Burkholderia udeis LMG 27134T	0.200438	0	21.9	2.3505
Burkholderia peredens sp. nov. LMG 29314T	Burkholderia sordidicola S170	0.200471	0	21.9	2.35043
Burkholderia ptereochthonis sp. nov. LMG 29326T	Burkholderia udeis LMG 27134T	0.200573	0	21.9	2.35022
Burkholderia ptereochthonis sp. nov. LMG 29326T	Burkholderia sordidicola S170	0.20074	0	21.9	2.34986
Burkholderia gladioli BSR3	Burkholderia peredens sp. nov. LMG 29314T	0.200348	0	21.9	2.35069
Burkholderia arationis sp. nov. LMG 29324T	Burkholderia sp. Leaf177	0.200397	0	21.9	2.35059
Burkholderia fortuita sp. nov. LMG 29320T	Burkholderia glathei PML1	0.200555	0	21.9	2.35026
Burkholderia sordidicola LMG 22029T	Ca. Burkholderia schumannianae UZHbot8	0.200534	0	21.9	2.3503
Burkholderia sordidicola S170	Burkholderia sp. MR1	0.200359	0	21.9	2.35067
Burkholderia sordidicola S170	Ca. Burkholderia pumila UZHbot3	0.199843	0	21.9	2.35176
Burkholderia sordidicola S170	Ca. Burkholderia schumannianae UZHbot8	0.2006	0	21.9	2.35016
Burkholderia megalochromosomata JC2949T	Burkholderia sordidicola S170	0.20155	0	21.8	2.34813
Burkholderia concitans sp. nov. LMG 29315T	Burkholderia udeis LMG 27134T	0.200836	0	21.8	2.34966
Burkholderia cordobensis YI23	Burkholderia gladioli BSR3	0.200931	0	21.8	2.34946
Burkholderia glathei PML1	Ca. Burkholderia verschuerenii UZHbot4	0.201043	0	21.8	2.34922
Burkholderia glathei PML1	Burkholderia megalochromosomata JC2949T	0.200832	0	21.8	2.34967
Burkholderia glathei PML1	Burkholderia ptereochthonis sp. nov. LMG 29326T	0.200806	0	21.8	2.34972
Burkholderia glathei PML1	Burkholderia grimmiae R27T	0.200801	0	21.8	2.34973
Burkholderia sp. RPE64	Burkholderia udeis LMG 27134T	0.20166	0	21.8	2.3479
Burkholderia udeis LMG 27134T	Burkholderia zhejiangensis SJ98	0.201069	0	21.8	2.34916
Burkholderia udeis LMG 27134T	Burkholderia zhejiangensis CEIBS43	0.201227	0	21.8	2.34882
Burkholderia udeis LMG 27134T	Ca. Burkholderia kirkii UZHbot1	0.201548	0	21.8	2.34814
Burkholderia udeis LMG 27134T	Ca. Burkholderia humilis UZHbot5	0.200873	0	21.8	2.34958
Burkholderia udeis LMG 27134T	Burkholderia zhejiangensis OP1T	0.201372	0	21.8	2.34851
Burkholderia temeraria sp. nov. LMG 29319T	Burkholderia udeis LMG 27134T	0.201041	0	21.8	2.34922
Burkholderia grimmiae R27T	Burkholderia udeis LMG 27134T	0.201279	0	21.8	2.34871
Burkholderia grimmiae R27T	Burkholderia sordidicola S170	0.20076	0	21.8	2.34982
Burkholderia choica LMG 22940T	Burkholderia gladioli BSR3	0.201119	0	21.8	2.34905
Burkholderia gladioli BSR3	Burkholderia turbans sp. nov. LMG 29316T	0.201592	0	21.8	2.34804
Burkholderia gladioli BSR3	Burkholderia ptereochthonis sp. nov. LMG 29326T	0.200896	0	21.8	2.34953
Burkholderia gladioli BSR3	Ca. Burkholderia pumila UZHbot3	0.201297	0	21.8	2.34867
Burkholderia gladioli BSR3	Burkholderia sp. RPE67	0.200905	0	21.8	2.34951
Burkholderia sp. RPE67	Burkholderia udeis LMG 27134T	0.201422	0	21.8	2.34841
Burkholderia sordidicola LMG 22029T	Ca. Burkholderia kirkii UZHbot1	0.201666	0	21.8	2.34789
Burkholderia sordidicola LMG 22029T	Ca. Burkholderia brachyanthoides UZHbot7	0.201277	0	21.8	2.34872
Burkholderia sordidicola S170	Ca. Burkholderia kirkii UZHbot1	0.201094	0	21.8	2.34911
Burkholderia sordidicola S170	Ca. Burkholderia kirkii UZHbot2	0.200994	0	21.8	2.34932
Burkholderia sordidicola S170	Ca. Burkholderia humilis UZHbot5	0.201399	0	21.8	2.34846
Burkholderia jiangsuensis MP1T	Burkholderia sordidicola S170	0.202245	0	21.7	2.34664
Burkholderia cordobensis LMG 27620T	Burkholderia udeis LMG 27134T	0.201798	0	21.7	2.3476
Burkholderia pedi sp. nov. LMG 29323T	Burkholderia udeis LMG 27134T	0.202218	0	21.7	2.3467
Burkholderia arvi sp. nov. LMG 29317T	Burkholderia glathei PML1	0.201743	0	21.7	2.34772
Burkholderia catudaia sp. nov. LMG 29318T	Burkholderia glathei PML1	0.202022	0	21.7	2.34712
Burkholderia calidae sp. nov. LMG 29321T	Burkholderia gladioli BSR3	0.202436	0	21.7	2.34623
Burkholderia turbans sp. nov. LMG 29316T	Burkholderia udeis LMG 27134T	0.202338	0	21.7	2.34644
Burkholderia peredens sp. nov. LMG 29314T	Burkholderia sordidicola LMG 22029T	0.202249	0	21.7	2.34663
Burkholderia ptereochthonis sp. nov. LMG 29326T	Burkholderia sordidicola LMG 22029T	0.202365	0	21.7	2.34639
Burkholderia gladioli BSR3	Burkholderia jiangsuensis MP1T	0.202667	0	21.7	2.34574
Burkholderia gladioli BSR3	Ca. Burkholderia humilis UZHbot5	0.201969	0	21.7	2.34724
Burkholderia gladioli BSR3	Burkholderia sp. RPE64	0.202188	0	21.7	2.34677
Burkholderia fortuita sp. nov. LMG 29320T	Burkholderia udeis LMG 27134T	0.202255	0	21.7	2.34662
Burkholderia fortuita sp. nov. LMG 29320T	Burkholderia sordidicola S170	0.202562	0	21.7	2.34596
Burkholderia sordidicola LMG 22029T	Burkholderia sp. RPE64	0.20261	0	21.7	2.34586
Burkholderia sordidicola S170	Ca. Burkholderia verschuerenii UZHbot4	0.20185	0	21.7	2.34749
Burkholderia sordidicola S170	Burkholderia sp. RPE64	0.202085	0	21.7	2.34699
Burkholderia sordidicola S170	Burkholderia temeraria sp. nov. LMG 29319T	0.20246	0	21.7	2.34618
Burkholderia sordidicola S170	Burkholderia zhejiangensis OP1T	0.202602	0	21.7	2.34588
Burkholderia glebae sp. nov. LMG 29325T	Burkholderia udeis LMG 27134T	0.202507	0	21.7	2.34608
Burkholderia megalochromosomata JC2949T	Burkholderia udeis LMG 27134T	0.202801	0	21.6	2.34545
Burkholderia cordobensis LMG 27620T	Burkholderia gladioli BSR3	0.203615	0	21.6	2.34369
Burkholderia cordobensis YI23	Burkholderia sordidicola S170	0.203086	0	21.6	2.34483
Burkholderia pedi sp. nov. LMG 29323T	Burkholderia sordidicola S170	0.203058	0	21.6	2.34489
Burkholderia arvi sp. nov. LMG 29317T	Burkholderia udeis LMG 27134T	0.203625	0	21.6	2.34367
Burkholderia hypogeia sp. nov. LMG 29322T	Burkholderia udeis LMG 27134T	0.203003	0	21.6	2.34501
Burkholderia catudaia sp. nov. LMG 29318T	Burkholderia udeis LMG 27134T	0.203247	0	21.6	2.34449
Burkholderia calidae sp. nov. LMG 29321T	Burkholderia udeis LMG 27134T	0.203061	0	21.6	2.34489
Burkholderia calidae sp. nov. LMG 29321T	Burkholderia sordidicola S170	0.203432	0	21.6	2.34409
Burkholderia udeis LMG 27134T	Ca. Burkholderia calva UZHbot6	0.20335	0	21.6	2.34426
Burkholderia sp. Leaf177	Ca. Burkholderia kirkii UZHbot2	0.203593	0	21.6	2.34374
Burkholderia gladioli BSR3	Burkholderia zhejiangensis CEIBS43	0.203518	0	21.6	2.3439
Burkholderia gladioli BSR3	Burkholderia megalochromosomata JC2949T	0.203092	0	21.6	2.34482
Burkholderia gladioli BSR3	Ca. Burkholderia calva UZHbot6	0.203416	0	21.6	2.34412
Burkholderia gladioli BSR3	Burkholderia hypogeia sp. nov. LMG 29322T	0.203352	0	21.6	2.34426
Burkholderia gladioli BSR3	Burkholderia temeraria sp. nov. LMG 29319T	0.202798	0	21.6	2.34545
Burkholderia gladioli BSR3	Burkholderia terrestris LMG 22937T	0.203114	0	21.6	2.34477
Burkholderia gladioli BSR3	Burkholderia grimmiae R27T	0.203094	0	21.6	2.34481
Burkholderia gladioli BSR3	Burkholderia humi LMG 22934T	0.203546	0	21.6	2.34384
Burkholderia gladioli BSR3	Burkholderia zhejiangensis OP1T	0.202909	0	21.6	2.34522
Burkholderia gladioli BSR3	Burkholderia glebae sp. nov. LMG 29325T	0.203195	0	21.6	2.3446
Burkholderia sordidicola LMG 22029T	Burkholderia sp. RPE67	0.203354	0	21.6	2.34425
Burkholderia sordidicola S170	Burkholderia zhejiangensis SJ98	0.202705	0	21.6	2.34565
Burkholderia sordidicola S170	Burkholderia zhejiangensis CEIBS43	0.202741	0	21.6	2.34558
Burkholderia megalochromosomata JC2949T	Burkholderia sordidicola LMG 22029T	0.203788	0	21.5	2.34331
Burkholderia jiangsuensis MP1T	Burkholderia udeis LMG 27134T	0.203798	0	21.5	2.34329
Burkholderia jiangsuensis MP1T	Burkholderia sordidicola LMG 22029T	0.204081	0	21.5	2.34268
Burkholderia concitans sp. nov. LMG 29315T	Burkholderia sordidicola LMG 22029T	0.203801	0	21.5	2.34329
Burkholderia cordobensis LMG 27620T	Burkholderia sordidicola S170	0.203649	0	21.5	2.34362
Burkholderia cordobensis YI23	Burkholderia sordidicola LMG 22029T	0.203928	0	21.5	2.34301
Burkholderia pedi sp. nov. LMG 29323T	Burkholderia sordidicola LMG 22029T	0.204617	0	21.5	2.34151
Burkholderia glathei PML1	Ca. Burkholderia calva UZHbot6	0.203697	0	21.5	2.34351
Burkholderia glathei PML1	Burkholderia turbans sp. nov. LMG 29316T	0.203861	0	21.5	2.34316
Burkholderia catudaia sp. nov. LMG 29318T	Burkholderia sordidicola S170	0.204131	0	21.5	2.34257
Burkholderia sp. Leaf177	Ca. Burkholderia brachyanthoides UZHbot7	0.203848	0	21.5	2.34318
Burkholderia gladioli BSR3	Ca. Burkholderia verschuerenii UZHbot4	0.204577	0	21.5	2.3416
Burkholderia gladioli BSR3	Burkholderia zhejiangensis SJ98	0.204058	0	21.5	2.34273
Burkholderia gladioli BSR3	Burkholderia pedi sp. nov. LMG 29323T	0.203679	0	21.5	2.34355
Burkholderia fortuita sp. nov. LMG 29320T	Burkholderia gladioli BSR3	0.204296	0	21.5	2.34221
Burkholderia sordidicola LMG 22029T	Ca. Burkholderia verschuerenii UZHbot4	0.204038	0	21.5	2.34277
Burkholderia sordidicola LMG 22029T	Burkholderia temeraria sp. nov. LMG 29319T	0.204055	0	21.5	2.34274
Burkholderia sordidicola LMG 22029T	Burkholderia sp. MR1	0.203669	0	21.5	2.34357
Burkholderia sordidicola S170	Burkholderia turbans sp. nov. LMG 29316T	0.203774	0	21.5	2.34335
Burkholderia sordidicola S170	Burkholderia sp. RPE67	0.203999	0	21.5	2.34286
Burkholderia glebae sp. nov. LMG 29325T	Burkholderia sordidicola S170	0.20392	0	21.5	2.34303
Burkholderia cordobensis LMG 27620T	Burkholderia sordidicola LMG 22029T	0.205533	0	21.4	2.33951
Burkholderia arvi sp. nov. LMG 29317T	Burkholderia gladioli BSR3	0.204759	0	21.4	2.3412
Burkholderia arvi sp. nov. LMG 29317T	Burkholderia sordidicola LMG 22029T	0.204919	0	21.4	2.34085
Burkholderia arvi sp. nov. LMG 29317T	Burkholderia sordidicola S170	0.205453	0	21.4	2.33969
Burkholderia hypogeia sp. nov. LMG 29322T	Burkholderia sordidicola LMG 22029T	0.20515	0	21.4	2.34035
Burkholderia hypogeia sp. nov. LMG 29322T	Burkholderia sordidicola S170	0.20491	0	21.4	2.34087
Burkholderia catudaia sp. nov. LMG 29318T	Burkholderia sordidicola LMG 22029T	0.204732	0	21.4	2.34126
Burkholderia calidae sp. nov. LMG 29321T	Burkholderia sordidicola LMG 22029T	0.204706	0	21.4	2.34132
Burkholderia grimmiae R27T	Burkholderia sp. Leaf177	0.205383	0	21.4	2.33984
Burkholderia grimmiae R27T	Burkholderia sordidicola LMG 22029T	0.204772	0	21.4	2.34118
Burkholderia sp. Leaf177	Ca. Burkholderia schumannianae UZHbot8	0.205347	0	21.4	2.33992
Burkholderia fortuita sp. nov. LMG 29320T	Burkholderia sordidicola LMG 22029T	0.205511	0	21.4	2.33956
Burkholderia sordidicola LMG 22029T	Burkholderia zhejiangensis SJ98	0.205215	0	21.4	2.34021
Burkholderia sordidicola LMG 22029T	Burkholderia zhejiangensis CEIBS43	0.205165	0	21.4	2.34032
Burkholderia sordidicola LMG 22029T	Ca. Burkholderia humilis UZHbot5	0.204626	0	21.4	2.34149
Burkholderia sordidicola LMG 22029T	Ca. Burkholderia pumila UZHbot3	0.205436	0	21.4	2.33973
Burkholderia sordidicola LMG 22029T	Burkholderia zhejiangensis OP1T	0.204853	0	21.4	2.341
Burkholderia sordidicola S170	Ca. Burkholderia calva UZHbot6	0.204932	0	21.4	2.34083
Burkholderia glebae sp. nov. LMG 29325T	Burkholderia sordidicola LMG 22029T	0.205441	0	21.4	2.33971
Burkholderia concitans sp. nov. LMG 29315T	Burkholderia sp. Leaf177	0.205998	0	21.3	2.33849
Burkholderia catudaia sp. nov. LMG 29318T	Burkholderia gladioli BSR3	0.20572	0	21.3	2.3391
Burkholderia ptereochthonis sp. nov. LMG 29326T	Burkholderia sp. Leaf177	0.206434	0	21.3	2.33753
Burkholderia sp. Leaf177	Ca. Burkholderia verschuerenii UZHbot4	0.205767	0	21.3	2.339
Burkholderia sp. Leaf177	Burkholderia sp. RPE64	0.206377	0	21.3	2.33766
Burkholderia sp. Leaf177	Burkholderia temeraria sp. nov. LMG 29319T	0.206358	0	21.3	2.3377
Burkholderia sp. Leaf177	Burkholderia sp. MR1	0.205993	0	21.3	2.3385
Burkholderia sp. Leaf177	Ca. Burkholderia pumila UZHbot3	0.205693	0	21.3	2.33916
Burkholderia sp. Leaf177	Burkholderia zhejiangensis OP1T	0.206471	0	21.3	2.33745
Burkholderia fortuita sp. nov. LMG 29320T	Burkholderia sp. Leaf177	0.206309	0	21.3	2.33781
Burkholderia sordidicola LMG 22029T	Ca. Burkholderia calva UZHbot6	0.205979	0	21.3	2.33854
Burkholderia cordobensis YI23	Burkholderia sp. Leaf177	0.207272	0	21.2	2.33569
Burkholderia arvi sp. nov. LMG 29317T	Burkholderia sp. Leaf177	0.207114	0	21.2	2.33604
Burkholderia calidae sp. nov. LMG 29321T	Burkholderia sp. Leaf177	0.207056	0	21.2	2.33616
Burkholderia peredens sp. nov. LMG 29314T	Burkholderia sp. Leaf177	0.206713	0	21.2	2.33692
Burkholderia sp. Leaf177	Burkholderia zhejiangensis SJ98	0.206893	0	21.2	2.33652
Burkholderia sp. Leaf177	Burkholderia zhejiangensis CEIBS43	0.20682	0	21.2	2.33668
Burkholderia sp. Leaf177	Ca. Burkholderia kirkii UZHbot1	0.207059	0	21.2	2.33616
Burkholderia sp. Leaf177	Ca. Burkholderia humilis UZHbot5	0.207409	0	21.2	2.33538
Burkholderia sp. Leaf177	Burkholderia sp. RPE67	0.207072	0	21.2	2.33613
Burkholderia megalochromosomata JC2949T	Burkholderia sp. Leaf177	0.20806	0	21.1	2.33394
Burkholderia hypogeia sp. nov. LMG 29322T	Burkholderia sp. Leaf177	0.207648	0	21.1	2.33486
Burkholderia catudaia sp. nov. LMG 29318T	Burkholderia sp. Leaf177	0.208243	0	21.1	2.33354
Burkholderia sordidicola LMG 22029T	Burkholderia turbans sp. nov. LMG 29316T	0.207828	0	21.1	2.33446
Burkholderia jiangsuensis MP1T	Burkholderia sp. Leaf177	0.209308	0	21	2.33116
Burkholderia cordobensis LMG 27620T	Burkholderia sp. Leaf177	0.208907	0	21	2.33206
Burkholderia pedi sp. nov. LMG 29323T	Burkholderia sp. Leaf177	0.209232	0	21	2.33133
Burkholderia sp. Leaf177	Burkholderia turbans sp. nov. LMG 29316T	0.209267	0	21	2.33125
Burkholderia glebae sp. nov. LMG 29325T	Burkholderia sp. Leaf177	0.208764	0	21	2.33237
Burkholderia sp. Leaf177	Ca. Burkholderia calva UZHbot6	0.210423	0	20.9	2.32866
Burkholderia gladioli BSR3	Burkholderia sordidicola LMG 22029T	0.210136	0	20.9	2.32931
Burkholderia gladioli BSR3	Burkholderia udeis LMG 27134T	0.211425	0	20.8	2.3264
Burkholderia gladioli BSR3	Burkholderia sp. Leaf177	0.21097	0	20.8	2.32743
Burkholderia gladioli BSR3	Burkholderia glathei PML1	0.21279	0	20.6	2.32331
Burkholderia gladioli BSR3	Burkholderia sordidicola S170	0.213361	0	20.6	2.32201
